# Supplementary material for: Diverse saturated heterocycles from a hydroacylation/conjugate addition cascade
Source: Chem Sci. 2022 Jan 19;13(5):1504–11. doi: 10.1039/d1sc06900d (PMC8809418; doi:10.1039/d1sc06900d)
Supplement: SC-013-D1SC06900D-s002 [file SC-013-D1SC06900D-s002.cif]

# Electronic Supplementary Material (ESI) for Chemical Science.
# This journal is © The Royal Society of Chemistry 2022

####################################################################### 
# 
# This file contains crystal structure data downloaded from the 
# Cambridge Structural Database (CSD) hosted by the Cambridge 
# Crystallographic Data Centre (CCDC).
# 
# Full information about CCDC data access policies and citation 
# guidelines are available at http://www.ccdc.cam.ac.uk/access/V1 
# 
# Audit and citation data items may have been added by the CCDC. 
# Please retain this information to preserve the provenance of 
# this file and to allow appropriate attribution of the data. 
# 
#######################################################################

data_DM_279
_database_code_depnum_ccdc_archive 'CCDC 2091913'
loop_
_audit_author_name
_audit_author_address
'Antoine de Gombert'
;University of Oxford
United Kingdom
;
_audit_update_record             
;
2021-06-24 deposited with the CCDC.	2022-01-10 downloaded from the CCDC.
;

_exptl_special_details           
; 
 The crystal was 
placed in the cold stream of an Oxford 
Cryosystems open-flow nitrogen cryostat (Cosier & 
Glazer, 1986) with a nominal stability of 0.1K. 
 
Cosier, J. & Glazer, A.M., 1986. J. Appl. Cryst. 105-107. 
;
_refine_special_details          
; 
The H atoms were all located in a difference map, but were 
repositioned geometrically. 
The H atoms were initially refined with soft restraints on the 
bond lengths and angles to regularise their geometry 
(C---H in the range 0.93--0.98 \%A) 
and 
U~iso~(H) (in the range 1.2-1.5 times U~eq~ of the parent atom), 
after which the positions were refined with riding constraints 
(Cooper et al, 2010). 
 
Cooper, R. I., Thompson, A. L. & Watkin, D. J. (2010). J. Appl. Cryst. 
43, 1100-1107. 

PLAT915_ALERT_3_B No Flack x Check Done: Low Friedel Pair Coverage
The absolute structure was confirmed by analysis of Friedel pairs

;

_cell_length_a                   7.6588(4)
_cell_length_b                   7.9714(3)
_cell_length_c                   12.8907(5)
_cell_angle_alpha                99.211(3)
_cell_angle_beta                 90.731(4)
_cell_angle_gamma                99.142(4)
_cell_volume                     766.39(6)

_symmetry_cell_setting           triclinic
_symmetry_space_group_name_H-M   'P 1 '
_symmetry_space_group_name_Hall  ?
loop_
_symmetry_equiv_pos_as_xyz
x,y,z

loop_
_atom_type_symbol
_atom_type_scat_dispersion_real
_atom_type_scat_dispersion_imag
_atom_type_scat_Cromer_Mann_a1
_atom_type_scat_Cromer_Mann_b1
_atom_type_scat_Cromer_Mann_a2
_atom_type_scat_Cromer_Mann_b2
_atom_type_scat_Cromer_Mann_a3
_atom_type_scat_Cromer_Mann_b3
_atom_type_scat_Cromer_Mann_a4
_atom_type_scat_Cromer_Mann_b4
_atom_type_scat_Cromer_Mann_c
_atom_type_scat_source
C 0.0033 0.0016 2.3100 20.8439 1.0200 10.2075 1.5886 0.5687 0.8650 51.6512
0.2156 'International Tables Vol C 4.2.6.8 and 6.1.1.4'
H 0.0000 0.0000 0.4930 10.5109 0.3229 26.1257 0.1402 3.1424 0.0408 57.7998
0.0030 'International Tables Vol C 4.2.6.8 and 6.1.1.4'
N 0.0061 0.0033 12.2126 0.0057 3.1322 9.8933 2.0125 28.9975 1.1663 0.5826
-11.5290 'International Tables Vol C 4.2.6.8 and 6.1.1.4'
O 0.0106 0.0060 3.0485 13.2771 2.2868 5.7011 1.5463 0.3239 0.8670 32.9089
0.2508 'International Tables Vol C 4.2.6.8 and 6.1.1.4'
S 0.1246 0.1234 6.9053 1.4679 5.2034 22.2151 1.4379 0.2536 1.5863 56.1720
0.8669 'International Tables Vol C 4.2.6.8 and 6.1.1.4'


_cell_formula_units_Z            2

# Given Formula = C8 H9.50 N0.50 O1.50 S0.50 
# Dc =      0.66 Fooo =    162.00 Mu =      1.10 M =    152.70
# Found Formula = C16 H19.00 N1 O3 S1 
# Dc =      1.32 FOOO =    324.00 Mu =      2.21 M =    305.40

_chemical_formula_sum            'C16 H19.00 N1 O3 S1'
_chemical_formula_moiety         'C16 H19.00 N1 O3 S1'
_chemical_compound_source        .
_chemical_formula_weight         305.40


_cell_measurement_reflns_used    4134
_cell_measurement_theta_min      2.62
_cell_measurement_theta_max      29.37
_cell_measurement_temperature    170

_exptl_crystal_description       lath
_exptl_crystal_colour            colourless
_exptl_crystal_size_min          0.100
_exptl_crystal_size_mid          0.200
_exptl_crystal_size_max          0.400

_exptl_crystal_density_diffrn    1.323
_exptl_crystal_density_meas      'not measured'
_exptl_crystal_density_method    'not measured'
# Non-dispersive F(000): 
_exptl_crystal_F_000             323.998
_exptl_absorpt_coefficient_mu    0.221

# Sheldrick geometric approximatio 0.96 0.98 
_exptl_absorpt_correction_type   multi-scan
_exptl_absorpt_process_details   
; 
 CrysAlisPro (Rigaku Oxford Diffraction, 2017) 
;
_exptl_absorpt_correction_T_min  0.84
_exptl_absorpt_correction_T_max  0.98
_diffrn_measurement_device_type  'Oxford Diffraction SuperNova'
_diffrn_measurement_device       Area
_diffrn_radiation_monochromator  'focussing mirrors'
_diffrn_radiation_type           'Mo K\a'
_diffrn_radiation_wavelength     0.71073
_diffrn_measurement_method       \w

# If a reference occurs more than once, delete the author 
# and date from subsequent references. 
_computing_data_collection       'SuperNova, (Oxford Diffraction, 2010)'
_computing_cell_refinement       
; 
 CrysAlisPro (Rigaku Oxford Diffraction, 2017) 
;
_computing_data_reduction        
; 
 CrysAlisPro (Rigaku Oxford Diffraction, 2017) 
;
_computing_structure_solution    'Superflip (Palatinus & Chapuis, 2007)'
_computing_structure_refinement  'CRYSTALS (Betteridge et al., 2003)'
_computing_publication_material  'CRYSTALS (Betteridge et al., 2003)'
_computing_molecular_graphics    'CAMERON (Watkin et al., 1996)'

_diffrn_standards_interval_time  .
_diffrn_standards_interval_count .
_diffrn_standards_number         0
_diffrn_standards_decay_%        .

_diffrn_ambient_temperature      170
_diffrn_reflns_number            11856
_diffrn_reflns_av_unetI/netI     0.066
_reflns_number_total             6508
_diffrn_reflns_av_R_equivalents  0.036
# Number of reflections without Friedels Law is 6508 
# Number of reflections with Friedels Law is 4405 
# Theoretical number of reflections is about 4737 


_diffrn_reflns_theta_min         2.624
_diffrn_reflns_theta_max         30.646
_diffrn_measured_fraction_theta_max 0.930

_diffrn_reflns_theta_full        25.130
_diffrn_measured_fraction_theta_full 0.977


_diffrn_reflns_limit_h_min       -9
_diffrn_reflns_limit_h_max       10
_diffrn_reflns_limit_k_min       -11
_diffrn_reflns_limit_k_max       10
_diffrn_reflns_limit_l_min       -18
_diffrn_reflns_limit_l_max       18
_reflns_limit_h_min              -9
_reflns_limit_h_max              10
_reflns_limit_k_min              -11
_reflns_limit_k_max              10
_reflns_limit_l_min              -18
_reflns_limit_l_max              18

_oxford_diffrn_Wilson_B_factor   2.42
_oxford_diffrn_Wilson_scale      0.34

_atom_sites_solution_primary     other #heavy,direct,difmap,geom,iterative
# _atom_sites_solution_secondary  difmap
_atom_sites_solution_hydrogens   difmap

_refine_diff_density_min         -0.48
_refine_diff_density_max         0.48


# The current dictionary definitions do not cover the 
# situation where the reflections used for refinement were 
# selected by a user-defined sigma threshold 

# Explicitly named reflections are ALWAYS excluded from R&wR 

# The values actually used during refinement 
# These are labelled "all" for compatibility with PLATON 
_oxford_refine_reflns_threshold_expression I>-3.0\s(I)
_refine_ls_number_restraints     3
_refine_ls_number_parameters     379
_refine_ls_number_reflns         6507
_oxford_refine_ls_R_factor_ref   0.0718
_refine_ls_R_factor_all          0.0718
_refine_ls_wR_factor_ref         0.1129
_refine_ls_wR_factor_all         0.1129
_refine_ls_goodness_of_fit_ref   0.9580
_refine_ls_shift/su_max          0.0356472
_refine_ls_shift/su_mean         0.0023167


# Computed with I/sigma = -10 
_oxford_reflns_number_all        6507
_oxford_refine_ls_R_factor_all   0.0718
_oxford_refine_ls_wR_factor_all  0.1129

# Computed with no filters except I/sigma = +2 a la SHELX 
_reflns_threshold_expression     I>2.0\s(I)
_reflns_number_gt                4725
_refine_ls_R_factor_gt           0.0487
_refine_ls_wR_factor_gt          0.0989

# For an explanation, see Cooper & Watkin, Acta Cryst. (2016). B72, 661-683 
_oxford_Hooft_y                  0.09(4) # for 1354 Friedel pairs 
_oxford_Bijvoet_difference       0.04(4) # for 1354 Friedel pairs 
# (Similar to the Parsons(q).) 
_refine_ls_abs_structure_Flack   0.04(4)
_refine_ls_abs_structure_details 
; 
 Parsons, Flack & Wagner (2013), 
 1354 Friedel Pairs 
;

# choose from: 
# rm (reference molecule of known chirality), 
# ad (anomolous dispersion - Flack), rmad (rm and ad), 
# syn (from synthesis), unk (unknown) or . (not applicable). 
_chemical_absolute_configuration ad


_refine_ls_structure_factor_coef Fsqd
_refine_ls_matrix_type           full
_refine_ls_hydrogen_treatment    noref #undef, noref, refall,
# refxyz, refU, constr or mixed
_refine_ls_weighting_scheme      calc
_refine_ls_weighting_details     
;
 Method= Modified Sheldrick 
 w=1/[\s^2^(F^2^) + ( 0.05P)^2^ + 0.09P] 
 ,where P=(max(Fo^2^,0) + 2Fc^2^)/3 
;

# Uequiv = arithmetic mean of Ui i.e. Ueqiv = (U1+U2+U3)/3

# Replace last . with number of unfound hydrogen atoms attached to an atom.

# ..._refinement_flags_... 
# . no refinement constraints           S special position constraint on site
# G rigid group refinement of site      R riding atom
# D distance or angle restraint on site T thermal displacement constraints
# U Uiso or Uij restraint (rigid bond)  P partial occupancy constraint


loop_
_atom_site_label
_atom_site_type_symbol
_atom_site_fract_x
_atom_site_fract_y
_atom_site_fract_z
_atom_site_U_iso_or_equiv
_atom_site_occupancy
_atom_site_adp_type
_atom_site_refinement_flags_posn
_atom_site_refinement_flags_adp
_atom_site_refinement_flags_occupancy
_atom_site_disorder_assembly
_atom_site_disorder_group
_atom_site_attached_hydrogens
S1 S 0.49967(13) 0.50009(12) 0.49998(7) 0.0364 1.0000 Uani . . . . . .
C2 C 0.5339(4) 0.3044(4) 0.5376(2) 0.0301 1.0000 Uani . . . . . .
C3 C 0.5617(4) 0.2923(4) 0.6452(2) 0.0249 1.0000 Uani . . . . . .
C4 C 0.5653(4) 0.4448(4) 0.7294(2) 0.0270 1.0000 Uani . . . . . .
O5 O 0.5200(4) 0.5760(3) 0.70838(17) 0.0498 1.0000 Uani . . . . . .
C6 C 0.6297(4) 0.4360(4) 0.8391(2) 0.0291 1.0000 Uani . . . . . .
C7 C 0.5997(4) 0.5870(3) 0.9208(2) 0.0256 1.0000 Uani . . . . . .
O8 O 0.6353(3) 0.5358(3) 1.02087(15) 0.0357 1.0000 Uani . . . . . .
C9 C 0.6016(5) 0.6616(4) 1.1076(2) 0.0365 1.0000 Uani . . . . . .
C10 C 0.7195(4) 0.8326(4) 1.1077(2) 0.0292 1.0000 Uani . . . . . .
N11 N 0.7020(3) 0.8815(3) 1.00421(17) 0.0282 1.0000 Uani . . . . . .
C12 C 0.7209(4) 0.7536(4) 0.9126(2) 0.0283 1.0000 Uani . . . . . .
C13 C 0.6207(4) 1.0187(4) 1.0023(2) 0.0281 1.0000 Uani . . . . . .
O14 O 0.5798(3) 1.0703(3) 0.92191(16) 0.0355 1.0000 Uani . . . . . .
C15 C 0.5917(4) 1.0969(4) 1.1145(2) 0.0362 1.0000 Uani . . . . . .
C16 C 0.6643(5) 0.9832(4) 1.1839(2) 0.0390 1.0000 Uani . . . . . .
C17 C 0.5884(4) 0.1344(4) 0.6725(2) 0.0294 1.0000 Uani . . . . . .
C18 C 0.5897(5) -0.0101(4) 0.5968(2) 0.0400 1.0000 Uani . . . . . .
C19 C 0.5659(5) 0.0045(4) 0.4922(3) 0.0487 1.0000 Uani . . . . . .
C20 C 0.5379(5) 0.1571(4) 0.4632(2) 0.0402 1.0000 Uani . . . . . .
C21 C 0.4904(5) 0.4496(5) 0.3575(3) 0.0481 1.0000 Uani . . . . . .
S22 S -0.00885(14) 0.37613(13) 1.40346(7) 0.0422 1.0000 Uani . . . . . .
C23 C -0.0097(5) 0.4288(5) 1.5446(3) 0.0524 1.0000 Uani . . . . . .
C24 C 0.0438(4) 0.5818(4) 1.3658(2) 0.0343 1.0000 Uani . . . . . .
C25 C 0.0720(4) 0.5970(4) 1.2584(2) 0.0282 1.0000 Uani . . . . . .
C26 C 0.0502(4) 0.4431(4) 1.1747(2) 0.0289 1.0000 Uani . . . . . .
O27 O 0.0079(4) 0.2981(3) 1.19691(18) 0.0488 1.0000 Uani . . . . . .
C28 C 0.0745(4) 0.4678(4) 1.0622(2) 0.0290 1.0000 Uani . . . . . .
C29 C 0.0493(4) 0.3010(4) 0.9845(2) 0.0275 1.0000 Uani . . . . . .
O30 O 0.0594(3) 0.3498(3) 0.88143(15) 0.0355 1.0000 Uani . . . . . .
C31 C 0.0231(5) 0.2007(4) 0.8005(2) 0.0392 1.0000 Uani . . . . . .
C32 C 0.1635(4) 0.0874(4) 0.8048(2) 0.0296 1.0000 Uani . . . . . .
N33 N 0.1718(3) 0.0481(3) 0.91071(18) 0.0265 1.0000 Uani . . . . . .
C34 C 0.1881(4) 0.1887(4) 0.9983(2) 0.0281 1.0000 Uani . . . . . .
C35 C 0.2027(4) -0.1114(4) 0.9153(2) 0.0292 1.0000 Uani . . . . . .
O36 O 0.2307(3) -0.1681(3) 0.99663(17) 0.0381 1.0000 Uani . . . . . .
C37 C 0.1988(4) -0.2080(4) 0.8036(2) 0.0392 1.0000 Uani . . . . . .
C38 C 0.1255(4) -0.0905(4) 0.7365(2) 0.0393 1.0000 Uani . . . . . .
C39 C 0.1181(4) 0.7610(4) 1.2317(2) 0.0314 1.0000 Uani . . . . . .
C40 C 0.1312(5) 0.9091(4) 1.3063(3) 0.0441 1.0000 Uani . . . . . .
C41 C 0.0992(6) 0.8914(5) 1.4093(3) 0.0581 1.0000 Uani . . . . . .
C42 C 0.0572(5) 0.7318(5) 1.4384(3) 0.0506 1.0000 Uani . . . . . .
H61 H 0.5653 0.3327 0.8584 0.0396 1.0000 Uiso . . . . . .
H62 H 0.7606 0.4281 0.8409 0.0391 1.0000 Uiso . . . . . .
H71 H 0.4730 0.6009 0.9196 0.0338 1.0000 Uiso . . . . . .
H92 H 0.4782 0.6846 1.1006 0.0446 1.0000 Uiso . . . . . .
H91 H 0.6221 0.6166 1.1739 0.0455 1.0000 Uiso . . . . . .
H101 H 0.8452 0.8190 1.1161 0.0357 1.0000 Uiso . . . . . .
H121 H 0.6932 0.7998 0.8465 0.0345 1.0000 Uiso . . . . . .
H122 H 0.8431 0.7299 0.9125 0.0342 1.0000 Uiso . . . . . .
H151 H 0.6664 1.2094 1.1277 0.0473 1.0000 Uiso . . . . . .
H152 H 0.4644 1.1014 1.1205 0.0468 1.0000 Uiso . . . . . .
H162 H 0.7670 1.0553 1.2258 0.0499 1.0000 Uiso . . . . . .
H161 H 0.5697 0.9415 1.2285 0.0495 1.0000 Uiso . . . . . .
H171 H 0.6114 0.1241 0.7458 0.0363 1.0000 Uiso . . . . . .
H181 H 0.6124 -0.1165 0.6169 0.0516 1.0000 Uiso . . . . . .
H191 H 0.5733 -0.0914 0.4386 0.0553 1.0000 Uiso . . . . . .
H201 H 0.5217 0.1645 0.3923 0.0451 1.0000 Uiso . . . . . .
H212 H 0.4795 0.5529 0.3294 0.0770 1.0000 Uiso . . . . . .
H211 H 0.3834 0.3677 0.3358 0.0777 1.0000 Uiso . . . . . .
H213 H 0.5963 0.4000 0.3365 0.0777 1.0000 Uiso . . . . . .
H231 H -0.0245 0.3236 1.5728 0.0751 1.0000 Uiso . . . . . .
H233 H -0.1010 0.4877 1.5678 0.0732 1.0000 Uiso . . . . . .
H232 H 0.0999 0.5047 1.5708 0.0739 1.0000 Uiso . . . . . .
H282 H -0.0114 0.5349 1.0399 0.0394 1.0000 Uiso . . . . . .
H281 H 0.1917 0.5314 1.0557 0.0392 1.0000 Uiso . . . . . .
H291 H -0.0687 0.2337 0.9875 0.0345 1.0000 Uiso . . . . . .
H311 H 0.0201 0.2397 0.7312 0.0470 1.0000 Uiso . . . . . .
H312 H -0.0906 0.1348 0.8127 0.0468 1.0000 Uiso . . . . . .
H321 H 0.2795 0.1557 0.7934 0.0369 1.0000 Uiso . . . . . .
H341 H 0.3033 0.2582 0.9962 0.0352 1.0000 Uiso . . . . . .
H342 H 0.1752 0.1378 1.0638 0.0349 1.0000 Uiso . . . . . .
H371 H 0.1211 -0.3210 0.7968 0.0482 1.0000 Uiso . . . . . .
H372 H 0.3197 -0.2250 0.7825 0.0468 1.0000 Uiso . . . . . .
H381 H 0.1846 -0.0911 0.6695 0.0490 1.0000 Uiso . . . . . .
H382 H 0.0028 -0.1283 0.7236 0.0500 1.0000 Uiso . . . . . .
H391 H 0.1412 0.7702 1.1610 0.0392 1.0000 Uiso . . . . . .
H401 H 0.1587 1.0204 1.2838 0.0537 1.0000 Uiso . . . . . .
H411 H 0.1062 0.9913 1.4605 0.0676 1.0000 Uiso . . . . . .
H421 H 0.0281 0.7276 1.5080 0.0571 1.0000 Uiso . . . . . .
loop_
_atom_site_aniso_label
_atom_site_aniso_U_11
_atom_site_aniso_U_22
_atom_site_aniso_U_33
_atom_site_aniso_U_23
_atom_site_aniso_U_13
_atom_site_aniso_U_12
S1 0.0515(5) 0.0354(5) 0.0251(4) 0.0085(3) -0.0006(3) 0.0126(4)
C2 0.0345(18) 0.0284(17) 0.0281(15) 0.0087(13) 0.0001(13) 0.0032(13)
C3 0.0240(16) 0.0267(16) 0.0243(14) 0.0053(12) 0.0017(11) 0.0042(11)
C4 0.0333(17) 0.0257(16) 0.0237(13) 0.0046(11) 0.0036(12) 0.0091(12)
O5 0.090(2) 0.0405(15) 0.0249(12) 0.0003(10) -0.0077(12) 0.0354(14)
C6 0.0410(18) 0.0216(15) 0.0250(14) 0.0045(11) -0.0007(12) 0.0049(12)
C7 0.0356(17) 0.0232(15) 0.0184(12) 0.0065(11) 0.0014(11) 0.0026(12)
O8 0.0637(15) 0.0235(11) 0.0219(10) 0.0081(8) 0.0002(10) 0.0085(10)
C9 0.058(2) 0.0297(18) 0.0219(14) 0.0081(13) 0.0042(14) 0.0030(15)
C10 0.0326(17) 0.0308(17) 0.0238(14) 0.0022(12) -0.0046(12) 0.0062(13)
N11 0.0411(15) 0.0223(13) 0.0211(11) 0.0044(10) 0.0025(10) 0.0039(11)
C12 0.0363(17) 0.0243(15) 0.0233(14) 0.0026(11) 0.0059(12) 0.0032(12)
C13 0.0291(16) 0.0234(16) 0.0292(15) 0.0040(12) -0.0011(12) -0.0032(12)
O14 0.0476(14) 0.0263(12) 0.0334(11) 0.0113(9) 0.0003(10) 0.0023(10)
C15 0.0404(19) 0.0321(18) 0.0351(16) -0.0002(13) -0.0028(14) 0.0088(14)
C16 0.052(2) 0.0357(19) 0.0260(15) -0.0023(13) -0.0035(14) 0.0056(15)
C17 0.0340(17) 0.0273(16) 0.0268(14) 0.0054(12) 0.0018(12) 0.0041(12)
C18 0.059(2) 0.0256(18) 0.0365(17) 0.0046(14) -0.0005(16) 0.0111(16)
C19 0.080(3) 0.032(2) 0.0330(18) -0.0033(15) 0.0005(19) 0.0116(19)
C20 0.060(2) 0.035(2) 0.0244(16) 0.0013(14) 0.0005(15) 0.0065(16)
C21 0.066(3) 0.058(3) 0.0268(18) 0.0161(17) 0.0011(17) 0.020(2)
S22 0.0519(6) 0.0457(6) 0.0284(4) 0.0128(4) 0.0041(4) -0.0004(4)
C23 0.053(3) 0.076(3) 0.0270(18) 0.0222(18) 0.0011(17) -0.005(2)
C24 0.0381(19) 0.038(2) 0.0247(15) 0.0041(14) -0.0007(14) -0.0001(14)
C25 0.0325(17) 0.0273(16) 0.0239(14) 0.0030(12) -0.0011(12) 0.0040(12)
C26 0.0292(16) 0.0330(18) 0.0239(14) 0.0049(12) 0.0010(12) 0.0030(13)
O27 0.0791(19) 0.0293(14) 0.0346(13) 0.0079(11) 0.0140(12) -0.0050(13)
C28 0.0341(17) 0.0291(17) 0.0246(14) 0.0049(12) -0.0014(12) 0.0074(12)
C29 0.0311(16) 0.0289(17) 0.0236(13) 0.0077(12) -0.0008(12) 0.0052(12)
O30 0.0545(15) 0.0346(13) 0.0220(10) 0.0093(9) -0.0005(9) 0.0166(10)
C31 0.049(2) 0.048(2) 0.0221(14) 0.0017(14) -0.0054(14) 0.0161(16)
C32 0.0358(18) 0.0311(17) 0.0223(13) 0.0040(12) 0.0014(12) 0.0066(13)
N33 0.0311(14) 0.0260(14) 0.0227(11) 0.0040(10) -0.0005(10) 0.0060(10)
C34 0.0342(17) 0.0275(16) 0.0235(13) 0.0062(12) -0.0023(12) 0.0055(12)
C35 0.0288(16) 0.0250(16) 0.0329(15) 0.0057(12) 0.0031(12) 0.0008(12)
O36 0.0499(14) 0.0282(12) 0.0388(13) 0.0129(10) 0.0039(10) 0.0065(10)
C37 0.040(2) 0.0359(19) 0.0395(18) -0.0008(15) 0.0050(15) 0.0065(15)
C38 0.042(2) 0.045(2) 0.0287(15) -0.0046(14) 0.0005(14) 0.0111(15)
C39 0.0312(17) 0.0303(17) 0.0310(15) 0.0020(13) -0.0065(13) 0.0036(13)
C40 0.057(2) 0.033(2) 0.0402(19) 0.0040(15) -0.0041(16) 0.0029(16)
C41 0.089(3) 0.042(2) 0.0340(19) -0.0094(17) -0.001(2) -0.002(2)
C42 0.067(3) 0.051(2) 0.0281(17) -0.0006(16) 0.0025(17) -0.001(2)

_refine_ls_extinction_method     None
_oxford_refine_ls_scale          1.305(5)
loop_
_geom_bond_atom_site_label_1
_geom_bond_site_symmetry_1
_geom_bond_atom_site_label_2
_geom_bond_site_symmetry_2
_geom_bond_distance
_geom_bond_publ_flag
S1 . C2 . 1.762(3) yes
S1 . C21 . 1.814(3) yes
C2 . C3 . 1.422(4) yes
C2 . C20 . 1.397(4) yes
C3 . C4 . 1.491(4) yes
C3 . C17 . 1.404(4) yes
C4 . O5 . 1.221(4) yes
C4 . C6 . 1.508(4) yes
C6 . C7 . 1.516(4) yes
C6 . H61 . 0.960 no
C6 . H62 . 1.015 no
C7 . O8 . 1.449(3) yes
C7 . C12 . 1.514(4) yes
C7 . H71 . 0.994 no
O8 . C9 . 1.433(3) yes
C9 . C10 . 1.511(4) yes
C9 . H92 . 0.997 no
C9 . H91 . 0.998 no
C10 . N11 . 1.459(3) yes
C10 . C16 . 1.543(4) yes
C10 . H101 . 0.992 no
N11 . C12 . 1.456(3) yes
N11 . C13 . 1.345(4) yes
C12 . H121 . 1.014 no
C12 . H122 . 0.984 no
C13 . O14 . 1.230(3) yes
C13 . C15 . 1.514(4) yes
C15 . C16 . 1.528(4) yes
C15 . H151 . 0.973 no
C15 . H152 . 0.985 no
C16 . H162 . 0.993 no
C16 . H161 . 0.980 no
C17 . C18 . 1.387(4) yes
C17 . H171 . 0.978 no
C18 . C19 . 1.384(4) yes
C18 . H181 . 0.966 no
C19 . C20 . 1.376(5) yes
C19 . H191 . 0.955 no
C20 . H201 . 0.933 no
C21 . H212 . 0.966 no
C21 . H211 . 0.971 no
C21 . H213 . 0.980 no
S22 . C23 . 1.801(3) yes
S22 . C24 . 1.771(3) yes
C23 . H231 . 0.958 no
C23 . H233 . 0.930 no
C23 . H232 . 0.975 no
C24 . C25 . 1.424(4) yes
C24 . C42 . 1.384(4) yes
C25 . C26 . 1.485(4) yes
C25 . C39 . 1.397(4) yes
C26 . O27 . 1.229(4) yes
C26 . C28 . 1.504(4) yes
C28 . C29 . 1.516(4) yes
C28 . H282 . 0.979 no
C28 . H281 . 0.970 no
C29 . O30 . 1.442(3) yes
C29 . C34 . 1.521(4) yes
C29 . H291 . 0.980 no
O30 . C31 . 1.439(4) yes
C31 . C32 . 1.516(4) yes
C31 . H311 . 0.993 no
C31 . H312 . 0.971 no
C32 . N33 . 1.452(3) yes
C32 . C38 . 1.527(4) yes
C32 . H321 . 0.992 no
N33 . C34 . 1.447(4) yes
N33 . C35 . 1.340(4) yes
C34 . H341 . 0.968 no
C34 . H342 . 0.992 no
C35 . O36 . 1.235(3) yes
C35 . C37 . 1.518(4) yes
C37 . C38 . 1.534(5) yes
C37 . H371 . 0.988 no
C37 . H372 . 0.992 no
C38 . H381 . 0.980 no
C38 . H382 . 0.944 no
C39 . C40 . 1.387(4) yes
C39 . H391 . 0.943 no
C40 . C41 . 1.379(5) yes
C40 . H401 . 0.970 no
C41 . C42 . 1.375(5) yes
C41 . H411 . 0.944 no
C42 . H421 . 0.932 no
loop_
_geom_angle_atom_site_label_1
_geom_angle_site_symmetry_1
_geom_angle_atom_site_label_2
_geom_angle_site_symmetry_2
_geom_angle_atom_site_label_3
_geom_angle_site_symmetry_3
_geom_angle
_geom_angle_publ_flag
C2 . S1 . C21 . 102.69(16) yes
S1 . C2 . C3 . 120.8(2) yes
S1 . C2 . C20 . 121.5(2) yes
C3 . C2 . C20 . 117.7(3) yes
C2 . C3 . C4 . 121.1(3) yes
C2 . C3 . C17 . 119.4(3) yes
C4 . C3 . C17 . 119.5(2) yes
C3 . C4 . O5 . 119.9(3) yes
C3 . C4 . C6 . 119.2(3) yes
O5 . C4 . C6 . 120.9(3) yes
C4 . C6 . C7 . 114.0(2) yes
C4 . C6 . H61 . 107.0 no
C7 . C6 . H61 . 108.1 no
C4 . C6 . H62 . 110.8 no
C7 . C6 . H62 . 108.3 no
H61 . C6 . H62 . 108.5 no
C6 . C7 . O8 . 104.7(2) yes
C6 . C7 . C12 . 113.9(2) yes
O8 . C7 . C12 . 109.1(2) yes
C6 . C7 . H71 . 110.5 no
O8 . C7 . H71 . 106.3 no
C12 . C7 . H71 . 111.8 no
C7 . O8 . C9 . 111.7(2) yes
O8 . C9 . C10 . 111.4(2) yes
O8 . C9 . H92 . 109.6 no
C10 . C9 . H92 . 105.6 no
O8 . C9 . H91 . 108.0 no
C10 . C9 . H91 . 110.4 no
H92 . C9 . H91 . 111.8 no
C9 . C10 . N11 . 108.2(2) yes
C9 . C10 . C16 . 114.0(3) yes
N11 . C10 . C16 . 104.0(2) yes
C9 . C10 . H101 . 109.7 no
N11 . C10 . H101 . 105.7 no
C16 . C10 . H101 . 114.6 no
C10 . N11 . C12 . 117.6(2) yes
C10 . N11 . C13 . 115.0(2) yes
C12 . N11 . C13 . 124.5(2) yes
C7 . C12 . N11 . 109.3(2) yes
C7 . C12 . H121 . 111.8 no
N11 . C12 . H121 . 109.2 no
C7 . C12 . H122 . 107.5 no
N11 . C12 . H122 . 108.9 no
H121 . C12 . H122 . 110.2 no
N11 . C13 . O14 . 124.6(3) yes
N11 . C13 . C15 . 108.5(2) yes
O14 . C13 . C15 . 126.9(3) yes
C13 . C15 . C16 . 105.8(2) yes
C13 . C15 . H151 . 106.5 no
C16 . C15 . H151 . 107.7 no
C13 . C15 . H152 . 107.6 no
C16 . C15 . H152 . 114.8 no
H151 . C15 . H152 . 113.8 no
C10 . C16 . C15 . 105.9(2) yes
C10 . C16 . H162 . 112.0 no
C15 . C16 . H162 . 107.0 no
C10 . C16 . H161 . 111.0 no
C15 . C16 . H161 . 108.4 no
H162 . C16 . H161 . 112.2 no
C3 . C17 . C18 . 121.5(3) yes
C3 . C17 . H171 . 120.8 no
C18 . C17 . H171 . 117.7 no
C17 . C18 . C19 . 118.4(3) yes
C17 . C18 . H181 . 120.4 no
C19 . C18 . H181 . 121.1 no
C18 . C19 . C20 . 121.3(3) yes
C18 . C19 . H191 . 119.8 no
C20 . C19 . H191 . 118.8 no
C2 . C20 . C19 . 121.6(3) yes
C2 . C20 . H201 . 118.2 no
C19 . C20 . H201 . 120.2 no
S1 . C21 . H212 . 108.7 no
S1 . C21 . H211 . 108.1 no
H212 . C21 . H211 . 107.0 no
S1 . C21 . H213 . 107.4 no
H212 . C21 . H213 . 114.3 no
H211 . C21 . H213 . 111.2 no
C23 . S22 . C24 . 102.26(17) yes
S22 . C23 . H231 . 108.2 no
S22 . C23 . H233 . 112.9 no
H231 . C23 . H233 . 107.9 no
S22 . C23 . H232 . 109.6 no
H231 . C23 . H232 . 112.1 no
H233 . C23 . H232 . 106.2 no
S22 . C24 . C25 . 120.4(2) yes
S22 . C24 . C42 . 121.7(3) yes
C25 . C24 . C42 . 118.0(3) yes
C24 . C25 . C26 . 121.4(3) yes
C24 . C25 . C39 . 119.0(3) yes
C26 . C25 . C39 . 119.6(3) yes
C25 . C26 . O27 . 120.3(3) yes
C25 . C26 . C28 . 119.0(3) yes
O27 . C26 . C28 . 120.6(3) yes
C26 . C28 . C29 . 113.9(2) yes
C26 . C28 . H282 . 111.0 no
C29 . C28 . H282 . 105.8 no
C26 . C28 . H281 . 109.3 no
C29 . C28 . H281 . 109.2 no
H282 . C28 . H281 . 107.5 no
C28 . C29 . O30 . 106.1(2) yes
C28 . C29 . C34 . 113.3(2) yes
O30 . C29 . C34 . 109.8(2) yes
C28 . C29 . H291 . 111.8 no
O30 . C29 . H291 . 106.5 no
C34 . C29 . H291 . 109.2 no
C29 . O30 . C31 . 110.9(2) yes
O30 . C31 . C32 . 110.2(3) yes
O30 . C31 . H311 . 108.6 no
C32 . C31 . H311 . 110.7 no
O30 . C31 . H312 . 108.6 no
C32 . C31 . H312 . 108.3 no
H311 . C31 . H312 . 110.3 no
C31 . C32 . N33 . 107.8(2) yes
C31 . C32 . C38 . 116.1(3) yes
N33 . C32 . C38 . 103.1(2) yes
C31 . C32 . H321 . 108.1 no
N33 . C32 . H321 . 106.9 no
C38 . C32 . H321 . 114.3 no
C32 . N33 . C34 . 118.5(2) yes
C32 . N33 . C35 . 114.2(2) yes
C34 . N33 . C35 . 125.6(2) yes
C29 . C34 . N33 . 109.3(2) yes
C29 . C34 . H341 . 107.7 no
N33 . C34 . H341 . 107.6 no
C29 . C34 . H342 . 112.8 no
N33 . C34 . H342 . 107.6 no
H341 . C34 . H342 . 111.8 no
N33 . C35 . O36 . 125.5(3) yes
N33 . C35 . C37 . 108.0(3) yes
O36 . C35 . C37 . 126.5(3) yes
C35 . C37 . C38 . 104.3(2) yes
C35 . C37 . H371 . 110.7 no
C38 . C37 . H371 . 111.0 no
C35 . C37 . H372 . 110.7 no
C38 . C37 . H372 . 110.4 no
H371 . C37 . H372 . 109.6 no
C37 . C38 . C32 . 103.9(2) yes
C37 . C38 . H381 . 111.4 no
C32 . C38 . H381 . 111.3 no
C37 . C38 . H382 . 109.1 no
C32 . C38 . H382 . 111.6 no
H381 . C38 . H382 . 109.5 no
C25 . C39 . C40 . 121.7(3) yes
C25 . C39 . H391 . 118.7 no
C40 . C39 . H391 . 119.6 no
C39 . C40 . C41 . 118.3(3) yes
C39 . C40 . H401 . 119.1 no
C41 . C40 . H401 . 122.6 no
C40 . C41 . C42 . 121.3(3) yes
C40 . C41 . H411 . 119.0 no
C42 . C41 . H411 . 119.7 no
C24 . C42 . C41 . 121.7(3) yes
C24 . C42 . H421 . 120.5 no
C41 . C42 . H421 . 117.6 no
loop_
_geom_hbond_atom_site_label_D
_geom_hbond_site_symmetry_D
_geom_hbond_atom_site_label_H
_geom_hbond_site_symmetry_H
_geom_hbond_atom_site_label_A
_geom_hbond_site_symmetry_A
_geom_hbond_angle_DHA
_geom_hbond_distance_DH
_geom_hbond_distance_HA
_geom_hbond_distance_DA
_geom_hbond_publ_flag
C6 . H61 . O14 1_545 147 0.96 2.38 3.230(4) yes
C6 . H62 . O30 1_655 164 1.02 2.54 3.521(4) yes
C16 . H162 . O27 1_665 136 0.99 2.53 3.318(4) yes
C17 . H171 . O14 1_545 164 0.98 2.38 3.334(4) yes
C37 . H372 . O5 1_545 148 0.99 2.47 3.356(4) yes
C39 . H391 . O36 1_565 171 0.94 2.34 3.272(4) yes


_iucr_refine_instructions_details 
;
#
# Punched on 12/06/21 at 14:42:16
#
#LIST     12                                                                    
BLOCK SCALE X'S  U'S 
END                                                                             
#
# Punched on 12/06/21 at 14:42:16
#
#LIST     16                                                                    
NO 
REM   HREST   START (DO NOT REMOVE THIS LINE) 
REM   HREST   END (DO NOT REMOVE THIS LINE) 
END                                                                             
;

# Manually omitted reflections

loop_
_oxford_refln_omitted_index_h
_oxford_refln_omitted_index_k
_oxford_refln_omitted_index_l
_oxford_refln_omitted_flag
_oxford_refln_omitted_details
0 -1 1 x .
# looking for ARCHIVE-HKL.CIF 

_iucr_refine_reflections_details 
; 
 
# Data was input as F-squared 
# This file can be directly input to CRYSTALS 
# without any editing by issuing: 
# #USE ARCHIVE-HKL.CIF 
# punching LIST  6 as LIST  6 with all keys set 
# NBGNXT=    36 
#LIST   6 
READ NCOEF= 8 TYPE=FIX, F'S = FSQ UNIT=DATA, CHECK=NO L30=NO ARCH=NO 
STORE  NCOEF= 6 
OUTPUT INDICES     /FO/        SIGMA(/FO/) RATIO/JCODE CORRECTIONS SERIAL 
CONT 
INPUT  H           K           L           /FO/        SIGMA(/FO/) JCODE 
CONT   CORRECTIONS SERIAL 
FOR (I4,I4,I4,F10.2,F8.2,F4.0,F7.4,F7.0) 
END 
   0   0   2   3757.24  138.69  0. 1.0000     0. 
   0   0  -2   3508.69  138.42  0. 1.0000     0. 
   0   0  -2   3685.24  137.50  0. 1.0000     0. 
   0   0  -2   3561.65  138.55  0. 1.0000     0. 
   0   0   2   3539.89  137.52  0. 1.0000     0. 
   0   0   2   3647.41  138.36  0. 1.0000     0. 
   0   0   3    272.69   12.09  0. 1.0000     0. 
   0   0  -3    274.47   11.63  0. 1.0000     0. 
   0   0   3    275.38   13.77  0. 1.0000     0. 
   0   0  -3    278.12   12.03  0. 1.0000     0. 
   0   0   3    260.25   13.26  0. 1.0000     0. 
   0   0   3    252.76   13.71  0. 1.0000     0. 
   0   0  -3    269.98   13.43  0. 1.0000     0. 
   0   0  -3    255.73   13.49  0. 1.0000     0. 
   0   0  -4   1112.20   45.88  0. 1.0000     0. 
   0   0  -4   1187.07   48.41  0. 1.0000     0. 
   0   0   4   1178.33   46.58  0. 1.0000     0. 
   0   0   4   1061.35   47.89  0. 1.0000     0. 
   0   0   4   1137.10   48.73  0. 1.0000     0. 
   0   0  -4   1174.48   46.41  0. 1.0000     0. 
   0   0  -4   1143.56   48.36  0. 1.0000     0. 
   0   0   4   1149.54   48.70  0. 1.0000     0. 
   0   0  -5     84.44    5.13  0. 1.0000     0. 
   0   0   5    103.76    6.16  0. 1.0000     0. 
   0   0  -5     85.84    7.82  0. 1.0000     0. 
   0   0   5    110.27    9.09  0. 1.0000     0. 
   0   0  -5     83.65    5.71  0. 1.0000     0. 
   0   0  -5     88.92    7.55  0. 1.0000     0. 
   0   0   5     92.96    8.58  0. 1.0000     0. 
   0   0   5     86.06    7.61  0. 1.0000     0. 
   0   0  -6    372.02   20.60  0. 1.0000     0. 
   0   0  -6    405.98   17.17  0. 1.0000     0. 
   0   0  -6    396.64   17.13  0. 1.0000     0. 
   0   0   6    356.42   21.48  0. 1.0000     0. 
   0   0   6    399.59   18.23  0. 1.0000     0. 
   0   0  -6    361.88   20.03  0. 1.0000     0. 
   0   0   6    369.76   21.61  0. 1.0000     0. 
   0   0   6    394.81   20.35  0. 1.0000     0. 
   0   0  -6    386.47   17.81  0. 1.0000     0. 
   0   0   7     30.42    6.36  0. 1.0000     0. 
   0   0  -7     27.96    6.05  0. 1.0000     0. 
   0   0  -7     32.26    3.29  0. 1.0000     0. 
   0   0  -7     43.17    8.17  0. 1.0000     0. 
   0   0   7     23.54    7.48  0. 1.0000     0. 
   0   0   7     29.12    4.17  0. 1.0000     0. 
   0   0   7     23.19    7.59  0. 1.0000     0. 
   0   0  -8    447.44   24.49  0. 1.0000     0. 
   0   0  -8    497.68   28.10  0. 1.0000     0. 
   0   0   8    453.45   25.98  0. 1.0000     0. 
   0   0   8    433.71   25.82  0. 1.0000     0. 
   0   0  -9     76.33    9.47  0. 1.0000     0. 
   0   0  -9     87.08   11.90  0. 1.0000     0. 
   0   0   9     79.68   11.30  0. 1.0000     0. 
   0   0   9     71.08   10.71  0. 1.0000     0. 
   0   0   9     76.26   10.23  0. 1.0000     0. 
   0   0  10   1472.97   67.15  0. 1.0000     0. 
   0   0  10   1426.21   67.59  0. 1.0000     0. 
   0   0  10   1454.18   65.79  0. 1.0000     0. 
   0   0  10   1419.75   67.70  0. 1.0000     0. 
   0   0 -10   1509.70   69.91  0. 1.0000     0. 
   0   0 -10   1437.86   65.85  0. 1.0000     0. 
   0   0  11    303.07   20.00  0. 1.0000     0. 
   0   0  11    292.18   22.52  0. 1.0000     0. 
   0   0 -11    284.60   19.80  0. 1.0000     0. 
   0   0 -11    277.53   22.88  0. 1.0000     0. 
   0   0  11    274.61   20.91  0. 1.0000     0. 
   0   0  11    266.10   21.82  0. 1.0000     0. 
   0   0  12    296.21   23.72  0. 1.0000     0. 
   0   0  12    321.00   23.10  0. 1.0000     0. 
   0   0 -12    295.48   24.38  0. 1.0000     0. 
   0   0  12    291.72   23.51  0. 1.0000     0. 
   0   0  13     50.57   12.76  0. 1.0000     0. 
   0   0  13     47.51   12.58  0. 1.0000     0. 
   0   0  13     59.67   11.42  0. 1.0000     0. 
   0   0 -13     52.46   12.32  0. 1.0000     0. 
   0   0 -14     60.66   13.93  0. 1.0000     0. 
   0   0  14     28.26   12.11  0. 1.0000     0. 
   0   0  14     48.58   12.59  0. 1.0000     0. 
   0   0  14     45.89   12.34  0. 1.0000     0. 
   0   0 -15     68.76   14.59  0. 1.0000     0. 
   0   0  15     72.74   14.83  0. 1.0000     0. 
   0   0  15     69.37   15.08  0. 1.0000     0. 
   0   0  16    153.92   20.65  0. 1.0000     0. 
   0   0  16    164.68   20.16  0. 1.0000     0. 
   0   0 -16    127.34   19.47  0. 1.0000     0. 
   0   0 -17      2.20   10.09  0. 1.0000     0. 
   0   0  17      3.84   11.43  0. 1.0000     0. 
   0   0  17     -1.92   11.70  0. 1.0000     0. 
   0   0  18     12.05   13.19  0. 1.0000     0. 
   0  -1  18     12.12   13.64  0. 1.0000     0. 
   0  -1  18     19.58   12.59  0. 1.0000     0. 
   0   1 -18     -2.24   11.48  0. 1.0000     0. 
   0  -1  17     38.24   14.69  0. 1.0000     0. 
   0  -1  17     59.41   15.06  0. 1.0000     0. 
   0   1 -17     36.52   12.60  0. 1.0000     0. 
   0  -1  16      5.24   10.90  0. 1.0000     0. 
   0  -1  16     21.55   13.22  0. 1.0000     0. 
   0   1 -16     20.34   10.42  0. 1.0000     0. 
   0   1 -15    282.86   26.16  0. 1.0000     0. 
   0  -1  15    264.85   24.99  0. 1.0000     0. 
   0  -1  15    285.34   24.98  0. 1.0000     0. 
   0   1 -14    114.70   16.84  0. 1.0000     0. 
   0  -1  14    127.23   16.45  0. 1.0000     0. 
   0  -1  14    108.23   16.15  0. 1.0000     0. 
   0   1 -13    121.65   16.08  0. 1.0000     0. 
   0  -1  13     98.52   15.23  0. 1.0000     0. 
   0  -1  13    155.97   17.77  0. 1.0000     0. 
   0  -1  13    150.38   15.80  0. 1.0000     0. 
   0   1 -12     73.98   13.14  0. 1.0000     0. 
   0  -1  12     74.64   13.21  0. 1.0000     0. 
   0  -1  12     72.95   12.51  0. 1.0000     0. 
   0   1 -11    156.21   16.52  0. 1.0000     0. 
   0  -1  11    150.07   16.37  0. 1.0000     0. 
   0  -1  11    141.94   15.51  0. 1.0000     0. 
   0   1 -10     25.14    8.50  0. 1.0000     0. 
   0  -1  10     25.97    7.98  0. 1.0000     0. 
   0  -1  10     18.21    8.05  0. 1.0000     0. 
   0   1  -9    169.21   12.41  0. 1.0000     0. 
   0   1  -9    152.81   14.86  0. 1.0000     0. 
   0  -1   9    177.53   14.58  0. 1.0000     0. 
   0  -1   9    157.34   14.11  0. 1.0000     0. 
   0  -1   8     21.12    6.50  0. 1.0000     0. 
   0  -1   8     16.80    6.36  0. 1.0000     0. 
   0  -1   8      8.99    4.01  0. 1.0000     0. 
   0   1  -8     27.60    5.73  0. 1.0000     0. 
   0   1  -7    231.15   13.51  0. 1.0000     0. 
   0   1  -7    201.21   11.71  0. 1.0000     0. 
   0  -1   7    222.36   12.78  0. 1.0000     0. 
   0  -1   7    220.13   15.40  0. 1.0000     0. 
   0  -1   7    211.15   12.79  0. 1.0000     0. 
   0  -1   7    208.67   14.74  0. 1.0000     0. 
   0  -1   6   4111.67  161.22  0. 1.0000     0. 
   0  -1   6   4077.54  161.01  0. 1.0000     0. 
   0  -1   6   3694.59  163.63  0. 1.0000     0. 
   0  -1   6   4038.96  163.63  0. 1.0000     0. 
   0   1  -6   4035.74  161.52  0. 1.0000     0. 
   0   1  -6   4066.61  160.52  0. 1.0000     0. 
   0   1  -6   4306.63  162.63  0. 1.0000     0. 
   0   1  -6   3970.31  162.17  0. 1.0000     0. 
   0  -1   6   3932.89  163.49  0. 1.0000     0. 
   0  -1   6   3960.48  163.19  0. 1.0000     0. 
   0  -1   5    461.32   22.87  0. 1.0000     0. 
   0   1  -5    454.03   21.69  0. 1.0000     0. 
   0   1  -5    444.71   20.94  0. 1.0000     0. 
   0  -1   5    458.52   22.69  0. 1.0000     0. 
   0  -1   5    446.18   20.57  0. 1.0000     0. 
   0  -1   5    462.72   23.21  0. 1.0000     0. 
   0  -1   5    445.02   20.96  0. 1.0000     0. 
   0   1  -5    450.40   20.52  0. 1.0000     0. 
   0   1  -5    423.78   21.64  0. 1.0000     0. 
   0  -1   5    482.17   22.79  0. 1.0000     0. 
   0  -1   5    444.92   19.27  0. 1.0000     0. 
   0   1  -5    450.33   24.10  0. 1.0000     0. 
   0  -1   4      5.29    2.99  0. 1.0000     0. 
   0  -1   4      3.37    4.18  0. 1.0000     0. 
   0   1  -4      2.65    2.74  0. 1.0000     0. 
   0   1  -4      3.94    3.09  0. 1.0000     0. 
   0  -1   4      4.26    3.60  0. 1.0000     0. 
   0  -1   4      9.32    2.16  0. 1.0000     0. 
   0  -1   4      6.58    3.43  0. 1.0000     0. 
   0   1  -4     10.48    3.30  0. 1.0000     0. 
   0  -1   4      1.85    3.96  0. 1.0000     0. 
   0  -1   4      6.95    2.50  0. 1.0000     0. 
   0   1  -4      6.57    2.96  0. 1.0000     0. 
   0   1  -4     -0.48    4.88  0. 1.0000     0. 
   0   1  -3     55.66    4.45  0. 1.0000     0. 
   0   1  -3     46.43    6.01  0. 1.0000     0. 
   0   1  -3     56.40    4.07  0. 1.0000     0. 
   0  -1   3     58.70    5.43  0. 1.0000     0. 
   0   1  -3     53.45    4.67  0. 1.0000     0. 
   0  -1   3     38.00    4.76  0. 1.0000     0. 
   0  -1   3     58.20    6.46  0. 1.0000     0. 
   0  -1   3     41.72    3.60  0. 1.0000     0. 
   0  -1   3     52.52    5.68  0. 1.0000     0. 
   0   1  -3     48.53    4.60  0. 1.0000     0. 
   0  -1   3     48.81    4.83  0. 1.0000     0. 
   0   1  -2     29.26    3.22  0. 1.0000     0. 
   0   1  -2     28.74    4.13  0. 1.0000     0. 
   0   1  -2     36.14    5.08  0. 1.0000     0. 
   0   1  -2     33.98    3.56  0. 1.0000     0. 
   0  -1   2     44.44    3.95  0. 1.0000     0. 
   0  -1   2     34.88    4.32  0. 1.0000     0. 
   0  -1   2     30.95    3.45  0. 1.0000     0. 
   0  -1   2     29.82    3.53  0. 1.0000     0. 
   0  -1   1     -0.97    1.78  0. 1.0000     0. 
   0  -1   1    455.34    6.31  0. 1.0000     0. 
   0   1   0    512.10    7.51  0. 1.0000     0. 
   0  -1   0    477.04    7.27  0. 1.0000     0. 
   0   1   0    392.57    7.47  0. 1.0000     0. 
   0  -1   0    505.67    7.37  0. 1.0000     0. 
   0   1   0    555.46    8.52  0. 1.0000     0. 
   0  -1  -1   4337.58  182.95  0. 1.0000     0. 
   0   1   1   4643.99  183.53  0. 1.0000     0. 
   0   1   1   4529.99  182.76  0. 1.0000     0. 
   0   1   1   5141.38  183.38  0. 1.0000     0. 
   0  -1  -1   4860.18  183.68  0. 1.0000     0. 
   0  -1  -1   4472.90  183.36  0. 1.0000     0. 
   0  -1  -1   4755.53  183.28  0. 1.0000     0. 
   0   1   2    117.33    7.80  0. 1.0000     0. 
   0  -1  -2    110.90    7.33  0. 1.0000     0. 
   0  -1  -2    105.81    7.26  0. 1.0000     0. 
   0   1   2    105.20    7.33  0. 1.0000     0. 
   0  -1  -2    113.52    6.81  0. 1.0000     0. 
   0   1   2    103.50    6.37  0. 1.0000     0. 
   0  -1  -2    114.80    7.78  0. 1.0000     0. 
   0   1   2     97.96    6.97  0. 1.0000     0. 
   0   1   2    103.66    7.10  0. 1.0000     0. 
   0  -1  -2     88.44    5.65  0. 1.0000     0. 
   0  -1  -2    108.01    6.76  0. 1.0000     0. 
   0   1   2    100.65    7.54  0. 1.0000     0. 
   0   1   3    987.32   41.11  0. 1.0000     0. 
   0   1   3    939.56   41.07  0. 1.0000     0. 
   0   1   3    974.79   41.79  0. 1.0000     0. 
   0  -1  -3    924.38   41.02  0. 1.0000     0. 
   0  -1  -3    989.33   40.68  0. 1.0000     0. 
   0  -1  -3    970.51   40.72  0. 1.0000     0. 
   0   1   3   1030.72   41.60  0. 1.0000     0. 
   0   1   3    953.21   41.53  0. 1.0000     0. 
   0   1   3    947.43   39.76  0. 1.0000     0. 
   0  -1  -3    921.39   41.57  0. 1.0000     0. 
   0  -1  -3    965.54   42.14  0. 1.0000     0. 
   0  -1  -4    662.82   30.23  0. 1.0000     0. 
   0   1   4    652.43   29.13  0. 1.0000     0. 
   0   1   4    642.06   26.96  0. 1.0000     0. 
   0   1   4    623.66   29.37  0. 1.0000     0. 
   0   1   4    616.68   28.65  0. 1.0000     0. 
   0  -1  -4    650.37   28.35  0. 1.0000     0. 
   0  -1  -4    587.70   26.12  0. 1.0000     0. 
   0  -1  -4    646.80   29.58  0. 1.0000     0. 
   0   1   4    607.65   29.33  0. 1.0000     0. 
   0   1   4    630.51   29.00  0. 1.0000     0. 
   0   1   5    330.09   18.41  0. 1.0000     0. 
   0   1   5    326.77   14.82  0. 1.0000     0. 
   0  -1  -5    331.20   16.74  0. 1.0000     0. 
   0   1   5    312.44   18.24  0. 1.0000     0. 
   0   1   5    307.07   17.32  0. 1.0000     0. 
   0  -1  -5    296.67   18.45  0. 1.0000     0. 
   0  -1  -5    293.30   14.09  0. 1.0000     0. 
   0  -1  -5    301.70   17.95  0. 1.0000     0. 
   0  -1  -5    296.57   16.87  0. 1.0000     0. 
   0   1   5    312.67   17.03  0. 1.0000     0. 
   0   1   5    301.74   17.77  0. 1.0000     0. 
   0   1   6    917.10   42.56  0. 1.0000     0. 
   0  -1  -6    949.72   41.89  0. 1.0000     0. 
   0   1   6    965.78   43.64  0. 1.0000     0. 
   0   1   6    961.94   44.04  0. 1.0000     0. 
   0   1   6   1006.76   44.33  0. 1.0000     0. 
   0  -1  -6    975.07   43.75  0. 1.0000     0. 
   0  -1  -6    925.25   44.59  0. 1.0000     0. 
   0   1   6    979.52   42.74  0. 1.0000     0. 
   0  -1  -6    880.85   38.71  0. 1.0000     0. 
   0   1   7     62.92    7.90  0. 1.0000     0. 
   0  -1  -7     66.37    9.76  0. 1.0000     0. 
   0  -1  -7     52.92    7.92  0. 1.0000     0. 
   0   1   7     70.45    9.23  0. 1.0000     0. 
   0   1   7     62.78    9.08  0. 1.0000     0. 
   0   1   7     65.14    9.98  0. 1.0000     0. 
   0  -1  -8    321.64   21.50  0. 1.0000     0. 
   0   1   8    331.41   20.41  0. 1.0000     0. 
   0   1   8    329.17   20.64  0. 1.0000     0. 
   0   1   8    271.15   20.00  0. 1.0000     0. 
   0  -1  -8    278.48   19.34  0. 1.0000     0. 
   0   1   8    286.78   18.39  0. 1.0000     0. 
   0   1   9   1245.80   56.88  0. 1.0000     0. 
   0  -1  -9   1112.51   55.21  0. 1.0000     0. 
   0   1   9   1105.59   56.00  0. 1.0000     0. 
   0  -1  -9   1176.80   57.82  0. 1.0000     0. 
   0   1   9   1190.34   56.47  0. 1.0000     0. 
   0   1   9   1237.89   54.93  0. 1.0000     0. 
   0  -1 -10    389.35   26.05  0. 1.0000     0. 
   0   1  10    303.47   20.99  0. 1.0000     0. 
   0   1  10    327.63   23.59  0. 1.0000     0. 
   0  -1 -10    349.27   22.91  0. 1.0000     0. 
   0   1  10    348.99   24.06  0. 1.0000     0. 
   0   1  10    345.18   24.25  0. 1.0000     0. 
   0   1  11     68.15   12.69  0. 1.0000     0. 
   0  -1 -11     66.38   12.27  0. 1.0000     0. 
   0  -1 -11     48.26   10.35  0. 1.0000     0. 
   0   1  11     85.86   12.90  0. 1.0000     0. 
   0   1  11     90.00   13.60  0. 1.0000     0. 
   0  -1 -12    172.72   18.24  0. 1.0000     0. 
   0   1  12    128.86   16.44  0. 1.0000     0. 
   0  -1 -12    108.26   13.85  0. 1.0000     0. 
   0   1  12    135.16   15.83  0. 1.0000     0. 
   0   1  12    140.72   16.86  0. 1.0000     0. 
   0  -1 -13     85.82   14.84  0. 1.0000     0. 
   0   1  13    126.08   16.58  0. 1.0000     0. 
   0   1  13     93.42   14.41  0. 1.0000     0. 
   0   1  13    108.52   15.52  0. 1.0000     0. 
   0   1  14      7.93   10.20  0. 1.0000     0. 
   0   1  14      8.22   11.41  0. 1.0000     0. 
   0   1  14     -3.08    9.27  0. 1.0000     0. 
   0  -1 -14      1.89    9.17  0. 1.0000     0. 
   0   1  15     86.68   15.57  0. 1.0000     0. 
   0  -1 -15     62.35   14.84  0. 1.0000     0. 
   0   1  15     76.00   16.09  0. 1.0000     0. 
   0  -1 -16     38.32   13.07  0. 1.0000     0. 
   0   1  16     47.16   15.10  0. 1.0000     0. 
   0   1  16     39.81   13.40  0. 1.0000     0. 
   0   1  17     -5.74   12.56  0. 1.0000     0. 
   0  -1 -17     13.41   11.06  0. 1.0000     0. 
   0   1  17     -2.00   13.47  0. 1.0000     0. 
   0   2 -18     15.30   11.39  0. 1.0000     0. 
   0  -2  18     32.31   14.42  0. 1.0000     0. 
   0  -2  18     20.13   13.36  0. 1.0000     0. 
   0  -2  17    164.07   21.90  0. 1.0000     0. 
   0  -2  17    187.62   21.49  0. 1.0000     0. 
   0   2 -17    191.98   23.05  0. 1.0000     0. 
   0   2 -16     59.19   15.01  0. 1.0000     0. 
   0  -2  16     41.11   14.38  0. 1.0000     0. 
   0  -2  16     17.02   11.99  0. 1.0000     0. 
   0  -2  15    136.02   18.56  0. 1.0000     0. 
   0   2 -15    122.92   17.38  0. 1.0000     0. 
   0  -2  15    137.25   17.72  0. 1.0000     0. 
   0   2 -14    134.11   17.49  0. 1.0000     0. 
   0  -2  14    137.16   17.32  0. 1.0000     0. 
   0  -2  14    141.23   18.19  0. 1.0000     0. 
   0  -2  13     78.85   13.63  0. 1.0000     0. 
   0  -2  13     74.75   13.31  0. 1.0000     0. 
   0   2 -13     93.24   14.35  0. 1.0000     0. 
   0   2 -12    679.92   40.19  0. 1.0000     0. 
   0  -2  12    700.58   39.38  0. 1.0000     0. 
   0  -2  12    664.75   38.43  0. 1.0000     0. 
   0  -2  11     28.96    8.94  0. 1.0000     0. 
   0  -2  11     21.94    8.94  0. 1.0000     0. 
   0  -2  10     99.48   12.28  0. 1.0000     0. 
   0  -2  10    115.00   12.85  0. 1.0000     0. 
   0  -2   9    111.15   12.03  0. 1.0000     0. 
   0  -2   9    116.80   11.58  0. 1.0000     0. 
   0  -2   9    107.57    9.88  0. 1.0000     0. 
   0  -2   8    111.21    9.75  0. 1.0000     0. 
   0  -2   8     97.39   10.64  0. 1.0000     0. 
   0  -2   8    120.82   11.43  0. 1.0000     0. 
   0  -2   7   1786.61   80.52  0. 1.0000     0. 
   0   2  -7   1954.88   77.10  0. 1.0000     0. 
   0   2  -7   1838.86   82.58  0. 1.0000     0. 
   0   2  -7   1890.49   77.62  0. 1.0000     0. 
   0  -2   7   1762.35   78.39  0. 1.0000     0. 
   0  -2   7   1885.02   75.97  0. 1.0000     0. 
   0  -2   7   1906.46   80.18  0. 1.0000     0. 
   0   2  -6    961.34   44.25  0. 1.0000     0. 
   0  -2   6    867.01   41.31  0. 1.0000     0. 
   0   2  -6    916.93   38.66  0. 1.0000     0. 
   0  -2   6    898.70   38.27  0. 1.0000     0. 
   0   2  -6    920.10   40.48  0. 1.0000     0. 
   0  -2   6    925.05   42.18  0. 1.0000     0. 
   0  -2   6    930.66   41.46  0. 1.0000     0. 
   0   2  -6    942.90   39.92  0. 1.0000     0. 
   0  -2   6    844.57   40.36  0. 1.0000     0. 
   0  -2   5    818.81   37.97  0. 1.0000     0. 
   0   2  -5    892.60   37.42  0. 1.0000     0. 
   0   2  -5    904.11   40.64  0. 1.0000     0. 
   0   2  -5    838.05   35.55  0. 1.0000     0. 
   0  -2   5    841.17   35.35  0. 1.0000     0. 
   0  -2   5    912.96   38.48  0. 1.0000     0. 
   0  -2   5    848.39   38.64  0. 1.0000     0. 
   0  -2   5    839.49   38.06  0. 1.0000     0. 
   0   2  -5    760.06   37.55  0. 1.0000     0. 
   0   2  -5    903.80   37.73  0. 1.0000     0. 
   0   2  -4    104.48    7.73  0. 1.0000     0. 
   0   2  -4     96.66    9.58  0. 1.0000     0. 
   0   2  -4     90.31    7.53  0. 1.0000     0. 
   0   2  -4    110.20    5.94  0. 1.0000     0. 
   0  -2   4    106.27    8.22  0. 1.0000     0. 
   0  -2   4    104.13    7.93  0. 1.0000     0. 
   0  -2   4    124.15    8.38  0. 1.0000     0. 
   0  -2   4    102.29    7.84  0. 1.0000     0. 
   0   2  -3     13.83    2.09  0. 1.0000     0. 
   0  -2   3     11.11    3.53  0. 1.0000     0. 
   0  -2   3      8.23    3.29  0. 1.0000     0. 
   0  -2   3      9.35    4.04  0. 1.0000     0. 
   0   2  -3     13.69    4.14  0. 1.0000     0. 
   0   2  -3     13.83    5.44  0. 1.0000     0. 
   0   2  -2   1311.88   51.87  0. 1.0000     0. 
   0  -2   2   1223.27   53.19  0. 1.0000     0. 
   0   2  -2   1286.19   51.09  0. 1.0000     0. 
   0  -2   2   1282.98   51.63  0. 1.0000     0. 
   0  -2   2   1213.09   52.54  0. 1.0000     0. 
   0   2  -1   1243.11   48.99  0. 1.0000     0. 
   0  -2   1   1168.89   49.12  0. 1.0000     0. 
   0   2  -1   1230.53   51.49  0. 1.0000     0. 
   0   2  -1   1219.23   50.08  0. 1.0000     0. 
   0   2  -1   1157.40   49.47  0. 1.0000     0. 
   0  -2   1   1195.74   49.54  0. 1.0000     0. 
   0   2  -1   1189.47   48.55  0. 1.0000     0. 
   0  -2   1   1166.85   49.53  0. 1.0000     0. 
   0  -2   1   1275.03   49.83  0. 1.0000     0. 
   0  -2   1   1223.46   50.30  0. 1.0000     0. 
   0  -2   0   2634.71  105.07  0. 1.0000     0. 
   0  -2   0   2522.31  105.42  0. 1.0000     0. 
   0   2   0   2522.06  104.85  0. 1.0000     0. 
   0   2   0   2582.73  104.26  0. 1.0000     0. 
   0  -2   0   2617.46  103.98  0. 1.0000     0. 
   0  -2   0   2596.95  104.72  0. 1.0000     0. 
   0   2   0   2758.93  104.95  0. 1.0000     0. 
   0  -2   0   2610.21  104.11  0. 1.0000     0. 
   0   2   0   2593.62  104.42  0. 1.0000     0. 
   0   2   0   2674.93  106.10  0. 1.0000     0. 
   0   2   0   2636.82  104.31  0. 1.0000     0. 
   0  -2  -1    311.62   15.54  0. 1.0000     0. 
   0   2   1    227.23   14.16  0. 1.0000     0. 
   0   2   1    303.52   14.63  0. 1.0000     0. 
   0   2   1    330.01   14.62  0. 1.0000     0. 
   0   2   1    316.66   14.27  0. 1.0000     0. 
   0   2   1    317.52   14.53  0. 1.0000     0. 
   0  -2  -1    297.79   14.97  0. 1.0000     0. 
   0   2   1    299.24   16.13  0. 1.0000     0. 
   0  -2  -1    313.55   15.52  0. 1.0000     0. 
   0   2   2     95.37    6.53  0. 1.0000     0. 
   0  -2  -2    101.21    7.62  0. 1.0000     0. 
   0  -2  -2    108.79    8.46  0. 1.0000     0. 
   0   2   2     92.79    8.13  0. 1.0000     0. 
   0  -2  -2     91.67    6.90  0. 1.0000     0. 
   0  -2  -2     97.75    6.93  0. 1.0000     0. 
   0   2   2    100.00    7.06  0. 1.0000     0. 
   0  -2  -2    104.01    7.96  0. 1.0000     0. 
   0  -2  -2     86.47    6.79  0. 1.0000     0. 
   0  -2  -3      8.62    3.60  0. 1.0000     0. 
   0  -2  -3     12.34    5.48  0. 1.0000     0. 
   0   2   3     12.02    3.58  0. 1.0000     0. 
   0  -2  -3      6.31    2.78  0. 1.0000     0. 
   0  -2  -3      7.90    4.58  0. 1.0000     0. 
   0   2   3      4.22    4.95  0. 1.0000     0. 
   0   2   3     12.32    4.13  0. 1.0000     0. 
   0  -2  -3      8.36    4.59  0. 1.0000     0. 
   0   2   3     12.48    4.93  0. 1.0000     0. 
   0  -2  -3     17.45    4.21  0. 1.0000     0. 
   0   2   3      8.52    4.77  0. 1.0000     0. 
   0  -2  -4    270.68   16.69  0. 1.0000     0. 
   0   2   4    333.55   18.64  0. 1.0000     0. 
   0  -2  -4    325.31   14.95  0. 1.0000     0. 
   0  -2  -4    275.54   17.90  0. 1.0000     0. 
   0  -2  -4    303.67   16.47  0. 1.0000     0. 
   0   2   4    296.78   17.12  0. 1.0000     0. 
   0   2   4    277.75   15.24  0. 1.0000     0. 
   0  -2  -4    326.18   16.42  0. 1.0000     0. 
   0  -2  -4    297.15   17.66  0. 1.0000     0. 
   0   2   4    301.92   17.41  0. 1.0000     0. 
   0   2   4    313.97   17.76  0. 1.0000     0. 
   0  -2  -5   1951.77   87.07  0. 1.0000     0. 
   0  -2  -5   2008.18   84.39  0. 1.0000     0. 
   0   2   5   2054.22   83.55  0. 1.0000     0. 
   0   2   5   2042.81   87.24  0. 1.0000     0. 
   0  -2  -5   2060.80   84.86  0. 1.0000     0. 
   0   2   5   2019.24   85.73  0. 1.0000     0. 
   0  -2  -5   2066.24   87.17  0. 1.0000     0. 
   0  -2  -5   2098.84   82.66  0. 1.0000     0. 
   0   2   5   1988.81   86.59  0. 1.0000     0. 
   0   2   5   2006.44   85.90  0. 1.0000     0. 
   0  -2  -6    978.43   42.62  0. 1.0000     0. 
   0   2   6   1045.02   43.84  0. 1.0000     0. 
   0   2   6   1025.41   46.75  0. 1.0000     0. 
   0   2   6   1071.19   48.34  0. 1.0000     0. 
   0  -2  -6    989.93   47.86  0. 1.0000     0. 
   0   2   6   1031.21   47.18  0. 1.0000     0. 
   0   2   6   1010.94   48.02  0. 1.0000     0. 
   0  -2  -6   1012.57   48.28  0. 1.0000     0. 
   0   2   7     21.09    7.93  0. 1.0000     0. 
   0   2   7     24.87    7.63  0. 1.0000     0. 
   0  -2  -7     32.89    7.89  0. 1.0000     0. 
   0  -2  -7     19.55    7.08  0. 1.0000     0. 
   0   2   7     28.97    7.57  0. 1.0000     0. 
   0   2   7     23.90    6.79  0. 1.0000     0. 
   0   2   8    197.60   14.58  0. 1.0000     0. 
   0   2   8    201.77   16.70  0. 1.0000     0. 
   0  -2  -8    162.55   15.73  0. 1.0000     0. 
   0   2   8    182.72   15.87  0. 1.0000     0. 
   0   2   8    164.56   15.25  0. 1.0000     0. 
   0  -2  -8    176.97   15.26  0. 1.0000     0. 
   0   2   9   3497.02  143.62  0. 1.0000     0. 
   0   2   9   3259.23  141.79  0. 1.0000     0. 
   0  -2  -9   3494.43  146.19  0. 1.0000     0. 
   0   2   9   3336.99  144.17  0. 1.0000     0. 
   0  -2  -9   3380.75  144.13  0. 1.0000     0. 
   0   2   9   3449.21  144.53  0. 1.0000     0. 
   0  -2 -10     51.38   11.48  0. 1.0000     0. 
   0  -2 -10     30.92    9.38  0. 1.0000     0. 
   0   2  10     32.66   10.29  0. 1.0000     0. 
   0   2  10     51.88   12.14  0. 1.0000     0. 
   0   2  10     58.07    9.86  0. 1.0000     0. 
   0   2  10     60.82   11.80  0. 1.0000     0. 
   0   2  11    120.14   15.46  0. 1.0000     0. 
   0   2  11    104.60   14.60  0. 1.0000     0. 
   0   2  11    121.01   16.22  0. 1.0000     0. 
   0  -2 -11    102.30   14.86  0. 1.0000     0. 
   0  -2 -11    103.03   13.64  0. 1.0000     0. 
   0  -2 -12      3.32    9.66  0. 1.0000     0. 
   0   2  12     11.43   10.25  0. 1.0000     0. 
   0   2  12      2.73   10.13  0. 1.0000     0. 
   0   2  12      4.46   10.22  0. 1.0000     0. 
   0  -2 -12     -4.15    8.52  0. 1.0000     0. 
   0   2  13     16.91   10.48  0. 1.0000     0. 
   0  -2 -13      2.95    8.02  0. 1.0000     0. 
   0  -2 -13      3.60    8.91  0. 1.0000     0. 
   0   2  13      3.23   10.79  0. 1.0000     0. 
   0   2  13      7.44    9.86  0. 1.0000     0. 
   0   2  14     -1.74   11.85  0. 1.0000     0. 
   0   2  14     -4.81   10.31  0. 1.0000     0. 
   0  -2 -14     -9.64   10.02  0. 1.0000     0. 
   0   2  14     18.05   11.48  0. 1.0000     0. 
   0   2  15     10.44   10.97  0. 1.0000     0. 
   0   2  15     33.43   14.08  0. 1.0000     0. 
   0  -2 -15     -2.05   11.15  0. 1.0000     0. 
   0   2  15      3.43   10.93  0. 1.0000     0. 
   0   2  16     19.71   13.79  0. 1.0000     0. 
   0  -2 -16      2.17   10.75  0. 1.0000     0. 
   0   2  16      3.64   11.47  0. 1.0000     0. 
   0  -3  18     57.51   15.60  0. 1.0000     0. 
   0  -3  17      1.90   12.58  0. 1.0000     0. 
   0  -3  17      5.28   10.84  0. 1.0000     0. 
   0   3 -16    194.64   21.35  0. 1.0000     0. 
   0  -3  16    172.61   21.33  0. 1.0000     0. 
   0  -3  16    158.22   19.45  0. 1.0000     0. 
   0  -3  15     38.25   12.77  0. 1.0000     0. 
   0   3 -15     29.97   11.19  0. 1.0000     0. 
   0  -3  15     41.40   11.70  0. 1.0000     0. 
   0  -3  14    161.53   18.18  0. 1.0000     0. 
   0   3 -14    161.40   18.56  0. 1.0000     0. 
   0  -3  14    146.50   17.32  0. 1.0000     0. 
   0  -3  13      5.24    8.85  0. 1.0000     0. 
   0  -3  13     15.52    9.27  0. 1.0000     0. 
   0   3 -13     17.91    8.69  0. 1.0000     0. 
   0  -3  12    176.78   17.13  0. 1.0000     0. 
   0   3 -12    163.31   17.00  0. 1.0000     0. 
   0  -3  12    144.91   15.49  0. 1.0000     0. 
   0  -3  11     19.66    7.84  0. 1.0000     0. 
   0  -3  11     36.43    9.28  0. 1.0000     0. 
   0  -3  10     15.99    7.84  0. 1.0000     0. 
   0  -3  10      2.97    6.24  0. 1.0000     0. 
   0  -3   9    229.04   17.65  0. 1.0000     0. 
   0  -3   9    233.63   16.30  0. 1.0000     0. 
   0  -3   9    237.90   17.15  0. 1.0000     0. 
   0   3  -8    197.48   17.66  0. 1.0000     0. 
   0  -3   8    206.01   15.05  0. 1.0000     0. 
   0  -3   8    256.14   17.08  0. 1.0000     0. 
   0  -3   8    214.71   15.13  0. 1.0000     0. 
   0  -3   7    155.88   12.42  0. 1.0000     0. 
   0  -3   7    151.91   13.18  0. 1.0000     0. 
   0   3  -7    176.05   15.34  0. 1.0000     0. 
   0  -3   7    171.66   12.68  0. 1.0000     0. 
   0  -3   6   1281.55   58.76  0. 1.0000     0. 
   0   3  -6   1541.42   63.05  0. 1.0000     0. 
   0  -3   6   1369.97   59.58  0. 1.0000     0. 
   0  -3   6   1386.84   60.11  0. 1.0000     0. 
   0  -3   6   1330.75   60.13  0. 1.0000     0. 
   0   3  -5     96.84    8.21  0. 1.0000     0. 
   0  -3   5     85.20    8.04  0. 1.0000     0. 
   0   3  -5     83.64    5.44  0. 1.0000     0. 
   0   3  -5     92.14   10.97  0. 1.0000     0. 
   0  -3   5    106.61    8.95  0. 1.0000     0. 
   0  -3   5    106.82    9.46  0. 1.0000     0. 
   0   3  -4   1250.54   53.86  0. 1.0000     0. 
   0  -3   4   1230.55   52.37  0. 1.0000     0. 
   0  -3   4   1247.31   51.95  0. 1.0000     0. 
   0  -3   4   1197.51   52.79  0. 1.0000     0. 
   0   3  -4   1195.15   48.83  0. 1.0000     0. 
   0  -3   4   1164.77   50.49  0. 1.0000     0. 
   0   3  -4   1240.05   51.38  0. 1.0000     0. 
   0   3  -4   1182.73   48.76  0. 1.0000     0. 
   0   3  -3     34.82    3.56  0. 1.0000     0. 
   0  -3   3     37.87    4.45  0. 1.0000     0. 
   0   3  -3     38.12    5.30  0. 1.0000     0. 
   0  -3   3     35.93    6.40  0. 1.0000     0. 
   0  -3   3     47.00    6.58  0. 1.0000     0. 
   0  -3   3     44.58    5.64  0. 1.0000     0. 
   0  -3   2   1262.20   53.09  0. 1.0000     0. 
   0  -3   2   1198.75   53.03  0. 1.0000     0. 
   0  -3   2   1251.86   54.18  0. 1.0000     0. 
   0  -3   2   1243.76   52.98  0. 1.0000     0. 
   0   3  -2   1294.69   53.85  0. 1.0000     0. 
   0   3  -2   1239.16   51.66  0. 1.0000     0. 
   0  -3   2   1322.43   52.35  0. 1.0000     0. 
   0  -3   1    336.46   16.60  0. 1.0000     0. 
   0  -3   1    344.51   16.68  0. 1.0000     0. 
   0   3  -1    309.51   19.73  0. 1.0000     0. 
   0  -3   1    310.71   18.22  0. 1.0000     0. 
   0   3  -1    330.39   17.34  0. 1.0000     0. 
   0  -3   1    343.62   17.07  0. 1.0000     0. 
   0   3  -1    337.45   17.27  0. 1.0000     0. 
   0   3  -1    340.80   16.32  0. 1.0000     0. 
   0  -3   1    344.65   16.59  0. 1.0000     0. 
   0  -3   1    318.88   17.68  0. 1.0000     0. 
   0   3  -1    332.51   16.75  0. 1.0000     0. 
   0   3   0    365.29   18.37  0. 1.0000     0. 
   0  -3   0    355.00   18.01  0. 1.0000     0. 
   0  -3   0    330.70   18.73  0. 1.0000     0. 
   0  -3   0    346.93   18.30  0. 1.0000     0. 
   0   3   0    360.20   17.57  0. 1.0000     0. 
   0   3   0    363.21   17.46  0. 1.0000     0. 
   0  -3   0    344.74   16.75  0. 1.0000     0. 
   0   3   0    380.19   20.53  0. 1.0000     0. 
   0  -3   0    324.75   16.80  0. 1.0000     0. 
   0   3   0    379.92   18.12  0. 1.0000     0. 
   0   3   0    337.78   17.31  0. 1.0000     0. 
   0   3   1    158.68   12.69  0. 1.0000     0. 
   0   3   1    177.49   10.84  0. 1.0000     0. 
   0   3   1    154.45   10.06  0. 1.0000     0. 
   0  -3  -1    159.27   11.01  0. 1.0000     0. 
   0   3   1    152.69    9.73  0. 1.0000     0. 
   0  -3  -1    159.54   11.35  0. 1.0000     0. 
   0   3   1    163.28    9.67  0. 1.0000     0. 
   0  -3  -1    158.49   10.60  0. 1.0000     0. 
   0   3   1    153.54    9.37  0. 1.0000     0. 
   0   3   2     50.96    9.12  0. 1.0000     0. 
   0   3   2     42.27    5.39  0. 1.0000     0. 
   0  -3  -2     50.51    7.02  0. 1.0000     0. 
   0   3   2     54.89    5.71  0. 1.0000     0. 
   0  -3  -2     64.69    6.37  0. 1.0000     0. 
   0  -3  -2     33.83    7.03  0. 1.0000     0. 
   0   3   2     52.24    5.94  0. 1.0000     0. 
   0   3   2     60.06    6.05  0. 1.0000     0. 
   0   3   2     57.06    5.65  0. 1.0000     0. 
   0  -3  -2     39.87    6.71  0. 1.0000     0. 
   0   3   3   3710.55  147.68  0. 1.0000     0. 
   0  -3  -3   3508.68  146.67  0. 1.0000     0. 
   0  -3  -3   3648.85  148.58  0. 1.0000     0. 
   0  -3  -3   3835.75  146.93  0. 1.0000     0. 
   0  -3  -3   3641.95  148.11  0. 1.0000     0. 
   0  -3  -3   3550.86  147.69  0. 1.0000     0. 
   0  -3  -3   3551.49  149.54  0. 1.0000     0. 
   0   3   3   3566.34  149.57  0. 1.0000     0. 
   0   3   3   3810.79  146.99  0. 1.0000     0. 
   0   3   4   2331.78  100.47  0. 1.0000     0. 
   0  -3  -4   2422.02   98.93  0. 1.0000     0. 
   0  -3  -4   2312.23  100.97  0. 1.0000     0. 
   0   3   4   2389.11   98.16  0. 1.0000     0. 
   0  -3  -4   2262.11   97.83  0. 1.0000     0. 
   0  -3  -4   2534.15   97.37  0. 1.0000     0. 
   0  -3  -5     42.40    4.83  0. 1.0000     0. 
   0  -3  -5     46.73    6.67  0. 1.0000     0. 
   0   3   5     50.97    6.23  0. 1.0000     0. 
   0   3   5     60.62    8.41  0. 1.0000     0. 
   0  -3  -5     29.00    7.92  0. 1.0000     0. 
   0   3   5     41.33    9.04  0. 1.0000     0. 
   0  -3  -5     47.85    7.71  0. 1.0000     0. 
   0   3   6    312.90   20.16  0. 1.0000     0. 
   0  -3  -6    298.58   20.94  0. 1.0000     0. 
   0   3   6    312.69   21.28  0. 1.0000     0. 
   0  -3  -6    347.09   21.06  0. 1.0000     0. 
   0   3   7    152.90   15.22  0. 1.0000     0. 
   0  -3  -7    138.66   13.98  0. 1.0000     0. 
   0  -3  -7    170.09   15.66  0. 1.0000     0. 
   0   3   7    180.76   14.77  0. 1.0000     0. 
   0   3   8     82.01   12.41  0. 1.0000     0. 
   0  -3  -8     72.13   11.10  0. 1.0000     0. 
   0   3   8     71.48   10.72  0. 1.0000     0. 
   0  -3  -8     64.57   11.16  0. 1.0000     0. 
   0   3   9     97.20   12.67  0. 1.0000     0. 
   0   3   9    143.40   16.12  0. 1.0000     0. 
   0  -3  -9    112.76   14.10  0. 1.0000     0. 
   0  -3  -9    116.94   13.87  0. 1.0000     0. 
   0   3   9    136.00   14.49  0. 1.0000     0. 
   0   3  10     -1.18    8.65  0. 1.0000     0. 
   0  -3 -10     27.08   10.12  0. 1.0000     0. 
   0   3  10     10.77   10.86  0. 1.0000     0. 
   0  -3 -10      5.73    7.22  0. 1.0000     0. 
   0   3  10     20.26    8.54  0. 1.0000     0. 
   0   3  11     14.69   10.11  0. 1.0000     0. 
   0  -3 -11      7.27    8.87  0. 1.0000     0. 
   0  -3 -11     10.99    8.43  0. 1.0000     0. 
   0   3  11     18.06    9.78  0. 1.0000     0. 
   0  -3 -12      1.71    8.46  0. 1.0000     0. 
   0   3  12     -4.22    9.31  0. 1.0000     0. 
   0  -3 -12     23.23   10.06  0. 1.0000     0. 
   0   3  12     -7.97   11.34  0. 1.0000     0. 
   0  -3 -13      6.56    9.16  0. 1.0000     0. 
   0  -3 -13     -5.53    9.44  0. 1.0000     0. 
   0   3  13      3.04    9.46  0. 1.0000     0. 
   0   3  13     17.16   12.90  0. 1.0000     0. 
   0   3  14    122.81   19.23  0. 1.0000     0. 
   0  -3 -14    112.72   16.50  0. 1.0000     0. 
   0   3  15     -1.95   12.77  0. 1.0000     0. 
   0   3  16     -2.05   13.17  0. 1.0000     0. 
   0  -4  17    167.00   21.63  0. 1.0000     0. 
   0  -4  16     82.13   16.23  0. 1.0000     0. 
   0  -4  16     83.96   15.75  0. 1.0000     0. 
   0  -4  15    194.28   20.94  0. 1.0000     0. 
   0  -4  15    156.94   18.26  0. 1.0000     0. 
   0  -4  14     57.38   12.23  0. 1.0000     0. 
   0  -4  14     61.87   12.14  0. 1.0000     0. 
   0  -4  13     94.31   14.21  0. 1.0000     0. 
   0  -4  13     75.62   12.30  0. 1.0000     0. 
   0  -4  12     44.93   10.89  0. 1.0000     0. 
   0  -4  12     51.91   10.46  0. 1.0000     0. 
   0  -4  11     61.85   11.31  0. 1.0000     0. 
   0  -4  11     89.75   11.53  0. 1.0000     0. 
   0  -4  10    126.22   13.08  0. 1.0000     0. 
   0  -4  10    139.40   13.33  0. 1.0000     0. 
   0   4 -10    123.93   16.11  0. 1.0000     0. 
   0  -4  10    145.09   15.07  0. 1.0000     0. 
   0   4  -9     -1.26   10.03  0. 1.0000     0. 
   0  -4   9     14.51    7.23  0. 1.0000     0. 
   0  -4   9     11.08    7.19  0. 1.0000     0. 
   0  -4   9     18.00    6.63  0. 1.0000     0. 
   0  -4   8    367.01   22.29  0. 1.0000     0. 
   0   4  -8    387.13   25.82  0. 1.0000     0. 
   0  -4   8    394.80   23.49  0. 1.0000     0. 
   0   4  -7   1253.86   58.75  0. 1.0000     0. 
   0  -4   7   1186.49   55.82  0. 1.0000     0. 
   0  -4   7   1211.19   55.36  0. 1.0000     0. 
   0  -4   7   1269.06   56.68  0. 1.0000     0. 
   0  -4   6    718.08   34.84  0. 1.0000     0. 
   0  -4   6    694.98   35.13  0. 1.0000     0. 
   0   4  -6    690.01   36.42  0. 1.0000     0. 
   0  -4   6    702.67   33.96  0. 1.0000     0. 
   0  -4   5     34.17    6.75  0. 1.0000     0. 
   0  -4   5     24.87    5.89  0. 1.0000     0. 
   0   4  -5     32.88    6.17  0. 1.0000     0. 
   0  -4   5     32.03    5.76  0. 1.0000     0. 
   0   4  -5     29.39    7.94  0. 1.0000     0. 
   0  -4   4    343.95   20.09  0. 1.0000     0. 
   0  -4   4    340.94   18.91  0. 1.0000     0. 
   0   4  -4    326.35   17.69  0. 1.0000     0. 
   0  -4   4    337.55   18.86  0. 1.0000     0. 
   0  -4   3   2608.08  111.75  0. 1.0000     0. 
   0  -4   3   2664.02  109.98  0. 1.0000     0. 
   0  -4   3   2760.73  110.18  0. 1.0000     0. 
   0   4  -3   2679.42  107.83  0. 1.0000     0. 
   0   4  -3   2686.30  108.33  0. 1.0000     0. 
   0  -4   3   2710.07  110.26  0. 1.0000     0. 
   0   4  -2    235.21   12.28  0. 1.0000     0. 
   0  -4   2    247.96   15.71  0. 1.0000     0. 
   0  -4   2    227.09   13.66  0. 1.0000     0. 
   0  -4   2    225.22   13.98  0. 1.0000     0. 
   0  -4   2    241.80   13.59  0. 1.0000     0. 
   0   4  -2    218.73   12.66  0. 1.0000     0. 
   0  -4   2    265.31   14.20  0. 1.0000     0. 
   0   4  -1    780.22   35.87  0. 1.0000     0. 
   0   4  -1    883.66   37.23  0. 1.0000     0. 
   0  -4   1    745.50   37.26  0. 1.0000     0. 
   0  -4   1    797.07   36.30  0. 1.0000     0. 
   0   4  -1    799.91   40.21  0. 1.0000     0. 
   0   4  -1    785.10   36.89  0. 1.0000     0. 
   0  -4   1    825.86   35.52  0. 1.0000     0. 
   0   4  -1    764.63   35.23  0. 1.0000     0. 
   0  -4   1    800.98   35.40  0. 1.0000     0. 
   0  -4   0    474.39   22.53  0. 1.0000     0. 
   0   4   0    460.58   24.26  0. 1.0000     0. 
   0  -4   0    461.56   23.95  0. 1.0000     0. 
   0   4   0    474.03   27.73  0. 1.0000     0. 
   0   4   0    454.88   23.00  0. 1.0000     0. 
   0  -4   0    441.09   22.05  0. 1.0000     0. 
   0   4   0    481.87   23.28  0. 1.0000     0. 
   0  -4   0    469.30   24.50  0. 1.0000     0. 
   0   4   0    508.34   23.96  0. 1.0000     0. 
   0   4   0    473.59   23.19  0. 1.0000     0. 
   0  -4  -1    566.47   28.10  0. 1.0000     0. 
   0   4   1    565.05   26.15  0. 1.0000     0. 
   0  -4  -1    545.50   28.57  0. 1.0000     0. 
   0   4   1    581.79   27.81  0. 1.0000     0. 
   0   4   1    556.64   31.00  0. 1.0000     0. 
   0   4   1    608.99   27.77  0. 1.0000     0. 
   0   4   1    548.05   26.88  0. 1.0000     0. 
   0   4   1    566.40   28.79  0. 1.0000     0. 
   0   4   1    569.53   26.82  0. 1.0000     0. 
   0  -4  -2    954.34   43.42  0. 1.0000     0. 
   0   4   2    980.00   43.06  0. 1.0000     0. 
   0   4   2    984.78   42.56  0. 1.0000     0. 
   0  -4  -2    957.87   43.66  0. 1.0000     0. 
   0   4   2   1000.76   43.11  0. 1.0000     0. 
   0   4   2    970.61   42.48  0. 1.0000     0. 
   0  -4  -2    937.22   45.04  0. 1.0000     0. 
   0   4   2    905.59   46.04  0. 1.0000     0. 
   0  -4  -3     60.27    6.84  0. 1.0000     0. 
   0  -4  -3     78.28    9.50  0. 1.0000     0. 
   0   4   3     78.02    7.75  0. 1.0000     0. 
   0   4   3     70.62    6.96  0. 1.0000     0. 
   0   4   3     67.40    7.10  0. 1.0000     0. 
   0   4   3     61.13   10.40  0. 1.0000     0. 
   0  -4  -3     68.10    7.35  0. 1.0000     0. 
   0   4   3     67.44    6.80  0. 1.0000     0. 
   0   4   4   1034.34   50.73  0. 1.0000     0. 
   0   4   4   1033.37   47.00  0. 1.0000     0. 
   0  -4  -4   1088.79   47.05  0. 1.0000     0. 
   0  -4  -4   1098.07   51.25  0. 1.0000     0. 
   0   4   4   1074.75   48.28  0. 1.0000     0. 
   0   4   5    -14.09    8.51  0. 1.0000     0. 
   0  -4  -5     -7.08    7.38  0. 1.0000     0. 
   0  -4  -6    191.27   16.97  0. 1.0000     0. 
   0   4   6    207.56   17.15  0. 1.0000     0. 
   0   4   7    219.97   17.78  0. 1.0000     0. 
   0  -4  -7    182.05   17.57  0. 1.0000     0. 
   0   4   8     29.23    9.69  0. 1.0000     0. 
   0  -4  -8     25.01    9.81  0. 1.0000     0. 
   0   4   9    317.52   23.33  0. 1.0000     0. 
   0  -4  -9    307.79   23.65  0. 1.0000     0. 
   0  -4 -10     30.39   10.52  0. 1.0000     0. 
   0  -4 -11      6.49    9.07  0. 1.0000     0. 
   0  -4 -12      6.87    8.50  0. 1.0000     0. 
   0  -4 -13     48.99   13.37  0. 1.0000     0. 
   0  -4 -14    131.26   18.46  0. 1.0000     0. 
   0  -4 -15     35.61   12.27  0. 1.0000     0. 
   0  -5  17     15.21   12.96  0. 1.0000     0. 
   0  -5  16     93.65   16.20  0. 1.0000     0. 
   0  -5  15     13.49   10.17  0. 1.0000     0. 
   0  -5  14    128.75   16.58  0. 1.0000     0. 
   0  -5  13     49.89   11.84  0. 1.0000     0. 
   0  -5  12     21.79    9.83  0. 1.0000     0. 
   0  -5  12     31.90    9.22  0. 1.0000     0. 
   0  -5  11    337.33   24.82  0. 1.0000     0. 
   0  -5  11    338.02   23.89  0. 1.0000     0. 
   0  -5  11    382.79   24.87  0. 1.0000     0. 
   0   5 -10      1.45   11.77  0. 1.0000     0. 
   0  -5  10      2.32    7.47  0. 1.0000     0. 
   0  -5  10      9.26    6.28  0. 1.0000     0. 
   0  -5  10     13.29    8.87  0. 1.0000     0. 
   0  -5   9     88.34   12.16  0. 1.0000     0. 
   0   5  -9     67.43   12.70  0. 1.0000     0. 
   0  -5   9     74.83    9.97  0. 1.0000     0. 
   0  -5   9     82.10   11.62  0. 1.0000     0. 
   0  -5   8     89.36   11.90  0. 1.0000     0. 
   0  -5   8    105.58   10.83  0. 1.0000     0. 
   0  -5   8     98.74   11.23  0. 1.0000     0. 
   0   5  -8     65.57   12.57  0. 1.0000     0. 
   0   5  -7    117.94   13.74  0. 1.0000     0. 
   0  -5   7    102.05   11.87  0. 1.0000     0. 
   0  -5   7    107.07   11.58  0. 1.0000     0. 
   0  -5   7    119.52   11.11  0. 1.0000     0. 
   0   5  -6    357.27   22.69  0. 1.0000     0. 
   0  -5   6    332.46   19.74  0. 1.0000     0. 
   0  -5   6    305.45   21.14  0. 1.0000     0. 
   0  -5   6    335.87   20.41  0. 1.0000     0. 
   0  -5   5     36.82    6.38  0. 1.0000     0. 
   0   5  -5     42.76    9.23  0. 1.0000     0. 
   0  -5   5     29.33    7.57  0. 1.0000     0. 
   0  -5   4      6.84    5.68  0. 1.0000     0. 
   0  -5   4     16.45    4.97  0. 1.0000     0. 
   0  -5   3     32.98    7.18  0. 1.0000     0. 
   0  -5   2    231.57   15.98  0. 1.0000     0. 
   0  -5   2    203.07   13.53  0. 1.0000     0. 
   0   5  -2    206.93   18.14  0. 1.0000     0. 
   0  -5   1    247.55   16.39  0. 1.0000     0. 
   0  -5   1    304.73   18.68  0. 1.0000     0. 
   0   5  -1    268.12   16.09  0. 1.0000     0. 
   0   5  -1    318.92   22.04  0. 1.0000     0. 
   0   5   0     28.06   10.14  0. 1.0000     0. 
   0  -5   0     38.19    7.49  0. 1.0000     0. 
   0   5   0     45.15    7.41  0. 1.0000     0. 
   0   5   0     33.31    5.62  0. 1.0000     0. 
   0   5   0     23.77    6.01  0. 1.0000     0. 
   0  -5   0     34.60    6.62  0. 1.0000     0. 
   0   5   1    395.20   24.69  0. 1.0000     0. 
   0  -5  -1    363.53   21.21  0. 1.0000     0. 
   0  -5  -1    289.70   20.10  0. 1.0000     0. 
   0   5   1    364.84   19.36  0. 1.0000     0. 
   0   5   1    361.69   21.11  0. 1.0000     0. 
   0   5   2    371.59   24.61  0. 1.0000     0. 
   0   5   2    373.65   22.23  0. 1.0000     0. 
   0   5   2    336.58   19.49  0. 1.0000     0. 
   0  -5  -2    354.03   22.04  0. 1.0000     0. 
   0  -5  -2    361.84   20.85  0. 1.0000     0. 
   0   5   3     29.98    6.09  0. 1.0000     0. 
   0   5   3     39.29   10.40  0. 1.0000     0. 
   0  -5  -3     26.40    7.40  0. 1.0000     0. 
   0  -5  -3     36.13    6.42  0. 1.0000     0. 
   0   5   4    216.29   15.02  0. 1.0000     0. 
   0  -5  -4    216.68   14.52  0. 1.0000     0. 
   0  -5  -4    204.12   17.13  0. 1.0000     0. 
   0   5   4    196.94   18.25  0. 1.0000     0. 
   0   5   5    492.52   31.90  0. 1.0000     0. 
   0  -5  -5    554.04   32.12  0. 1.0000     0. 
   0  -5  -6     20.39    8.47  0. 1.0000     0. 
   0   5   6     15.59   10.59  0. 1.0000     0. 
   0  -5  -7    165.38   16.80  0. 1.0000     0. 
   0   5   7    126.62   16.42  0. 1.0000     0. 
   0   5   8     -2.63   10.04  0. 1.0000     0. 
   0  -5  -8     10.38    8.06  0. 1.0000     0. 
   0   5   9     11.02   11.22  0. 1.0000     0. 
   0  -5  -9     39.81   11.65  0. 1.0000     0. 
   0  -5 -10     18.63    9.87  0. 1.0000     0. 
   0  -5 -11     16.18    9.51  0. 1.0000     0. 
   0  -5 -12     43.50   12.28  0. 1.0000     0. 
   0  -5 -13     57.49   14.05  0. 1.0000     0. 
   0  -5 -14     -8.24   10.20  0. 1.0000     0. 
   0  -6  16    122.77   18.19  0. 1.0000     0. 
   0  -6  15     10.19   10.00  0. 1.0000     0. 
   0  -6  14     -9.63    9.21  0. 1.0000     0. 
   0  -6  13      9.04    9.29  0. 1.0000     0. 
   0  -6  12     16.89    9.26  0. 1.0000     0. 
   0  -6  11     69.53   12.14  0. 1.0000     0. 
   0   6 -11     44.26   12.95  0. 1.0000     0. 
   0  -6  11     81.23   12.54  0. 1.0000     0. 
   0  -6  10   1151.45   56.35  0. 1.0000     0. 
   0  -6  10   1111.03   56.45  0. 1.0000     0. 
   0   6 -10   1092.43   58.86  0. 1.0000     0. 
   0  -6   9    197.98   17.71  0. 1.0000     0. 
   0   6  -9    162.52   18.11  0. 1.0000     0. 
   0  -6   9    152.26   15.07  0. 1.0000     0. 
   0  -6   8   1151.42   53.08  0. 1.0000     0. 
   0  -6   8    991.73   53.57  0. 1.0000     0. 
   0   6  -8   1100.71   55.69  0. 1.0000     0. 
   0  -6   7     73.46    9.58  0. 1.0000     0. 
   0  -6   7     47.95   10.30  0. 1.0000     0. 
   0   6  -7     71.19   12.23  0. 1.0000     0. 
   0  -6   7     61.13    9.47  0. 1.0000     0. 
   0   6  -6    508.05   30.76  0. 1.0000     0. 
   0  -6   6    491.76   30.37  0. 1.0000     0. 
   0  -6   6    541.54   29.10  0. 1.0000     0. 
   0  -6   6    548.82   28.90  0. 1.0000     0. 
   0  -6   5     35.98    8.71  0. 1.0000     0. 
   0  -6   5     22.63    6.44  0. 1.0000     0. 
   0   6  -5     31.04    8.54  0. 1.0000     0. 
   0  -6   4    106.45   12.29  0. 1.0000     0. 
   0  -6   4     99.53   10.02  0. 1.0000     0. 
   0  -6   3     57.51    9.73  0. 1.0000     0. 
   0  -6   2     17.40    7.57  0. 1.0000     0. 
   0   6  -1     23.08   12.22  0. 1.0000     0. 
   0  -6   1     25.81    6.42  0. 1.0000     0. 
   0  -6   1     23.49    7.49  0. 1.0000     0. 
   0  -6   0      0.91    5.76  0. 1.0000     0. 
   0  -6   0      6.90    5.14  0. 1.0000     0. 
   0   6   0      1.77    5.91  0. 1.0000     0. 
   0   6   0      5.13   10.73  0. 1.0000     0. 
   0   6   1     69.58   10.00  0. 1.0000     0. 
   0  -6  -1     75.01   10.25  0. 1.0000     0. 
   0  -6  -1     76.48   10.13  0. 1.0000     0. 
   0   6   1     79.82   14.54  0. 1.0000     0. 
   0   6   2   2351.52  102.05  0. 1.0000     0. 
   0  -6  -2   2325.67  100.40  0. 1.0000     0. 
   0   6   2   2403.43  105.66  0. 1.0000     0. 
   0  -6  -2   2307.49  102.32  0. 1.0000     0. 
   0  -6  -3    352.04   24.06  0. 1.0000     0. 
   0   6   3    364.24   26.37  0. 1.0000     0. 
   0  -6  -3    325.48   21.20  0. 1.0000     0. 
   0   6   3    354.47   23.51  0. 1.0000     0. 
   0   6   4    185.45   19.26  0. 1.0000     0. 
   0  -6  -4    196.06   17.69  0. 1.0000     0. 
   0   6   5     47.65   13.44  0. 1.0000     0. 
   0  -6  -5     51.08   10.22  0. 1.0000     0. 
   0  -6  -6    224.66   20.95  0. 1.0000     0. 
   0   6   6    303.05   24.05  0. 1.0000     0. 
   0   6   7    111.12   17.32  0. 1.0000     0. 
   0  -6  -7    108.87   15.26  0. 1.0000     0. 
   0   6   8     -7.58   11.98  0. 1.0000     0. 
   0  -6  -8     14.95    9.03  0. 1.0000     0. 
   0  -6  -9     14.12   10.14  0. 1.0000     0. 
   0  -6 -10     16.79   10.30  0. 1.0000     0. 
   0  -6 -11     56.92   13.68  0. 1.0000     0. 
   0  -6 -12     47.17   13.71  0. 1.0000     0. 
   0  -6 -13     91.70   17.12  0. 1.0000     0. 
   0  -7  16     45.20   13.09  0. 1.0000     0. 
   0  -7  15     15.50   10.51  0. 1.0000     0. 
   0  -7  14     85.04   14.79  0. 1.0000     0. 
   0  -7  13     86.46   14.09  0. 1.0000     0. 
   0  -7  12     49.78   12.01  0. 1.0000     0. 
   0  -7  12     53.75   11.66  0. 1.0000     0. 
   0  -7  11    132.09   17.02  0. 1.0000     0. 
   0   7 -11    135.35   18.86  0. 1.0000     0. 
   0  -7  11    148.85   16.10  0. 1.0000     0. 
   0   7 -10     89.52   15.62  0. 1.0000     0. 
   0  -7  10    106.19   14.37  0. 1.0000     0. 
   0  -7  10    122.70   15.73  0. 1.0000     0. 
   0  -7   9     64.35   11.12  0. 1.0000     0. 
   0  -7   9     46.22   11.64  0. 1.0000     0. 
   0  -7   8     44.73   11.24  0. 1.0000     0. 
   0  -7   8     54.50    9.55  0. 1.0000     0. 
   0  -7   7    380.71   26.32  0. 1.0000     0. 
   0  -7   7    351.74   23.25  0. 1.0000     0. 
   0  -7   6    188.38   17.63  0. 1.0000     0. 
   0  -7   5     65.42   12.11  0. 1.0000     0. 
   0  -7   4    112.73   13.53  0. 1.0000     0. 
   0  -7   3     15.17    8.59  0. 1.0000     0. 
   0  -7   2    342.64   23.86  0. 1.0000     0. 
   0   7  -1     30.50   13.74  0. 1.0000     0. 
   0  -7   1     14.40    7.65  0. 1.0000     0. 
   0  -7   0    172.90   16.27  0. 1.0000     0. 
   0   7   0    166.74   15.35  0. 1.0000     0. 
   0   7   0    212.17   21.92  0. 1.0000     0. 
   0  -7  -1      1.11    6.69  0. 1.0000     0. 
   0  -7  -1     -4.21    6.91  0. 1.0000     0. 
   0   7   1     19.92   13.14  0. 1.0000     0. 
   0   7   1     22.66    7.87  0. 1.0000     0. 
   0  -7  -2    119.27   13.86  0. 1.0000     0. 
   0  -7  -2    132.07   13.40  0. 1.0000     0. 
   0   7   2    106.96   13.10  0. 1.0000     0. 
   0   7   2    150.33   19.39  0. 1.0000     0. 
   0   7   3    321.42   23.65  0. 1.0000     0. 
   0  -7  -3    350.96   24.68  0. 1.0000     0. 
   0   7   3    341.69   27.86  0. 1.0000     0. 
   0   7   4     69.12   15.11  0. 1.0000     0. 
   0   7   4     55.69   11.09  0. 1.0000     0. 
   0  -7  -4     59.02   11.71  0. 1.0000     0. 
   0  -7  -5     55.83   11.81  0. 1.0000     0. 
   0   7   5     62.07   11.76  0. 1.0000     0. 
   0   7   5     52.89   14.89  0. 1.0000     0. 
   0   7   6      3.25   11.96  0. 1.0000     0. 
   0  -7  -6      4.85    8.53  0. 1.0000     0. 
   0  -7  -7     -1.72    9.21  0. 1.0000     0. 
   0   7   7      6.65   12.23  0. 1.0000     0. 
   0  -7  -8     74.72   14.50  0. 1.0000     0. 
   0  -7  -9     25.06   11.24  0. 1.0000     0. 
   0  -7 -10     80.96   16.20  0. 1.0000     0. 
   0  -7 -11    164.84   21.44  0. 1.0000     0. 
   0  -8  12     87.13   15.23  0. 1.0000     0. 
   0  -8  11     77.75   14.73  0. 1.0000     0. 
   0  -8  10    164.97   19.13  0. 1.0000     0. 
   0  -8   9     86.69   14.80  0. 1.0000     0. 
   0  -8   8    125.97   16.47  0. 1.0000     0. 
   0  -8   7      4.48    8.90  0. 1.0000     0. 
   0  -8   6     27.65   10.33  0. 1.0000     0. 
   0  -8   5     32.57   10.40  0. 1.0000     0. 
   0  -8   4     97.72   14.20  0. 1.0000     0. 
   0  -8   3      8.06    7.91  0. 1.0000     0. 
   0  -8   2     98.16   13.56  0. 1.0000     0. 
   0  -8   1    190.09   17.97  0. 1.0000     0. 
   0  -8   0     -1.24    7.75  0. 1.0000     0. 
   0   8   0    -14.20   14.12  0. 1.0000     0. 
   0   8   1    108.90   19.47  0. 1.0000     0. 
   0  -8  -1    122.45   14.35  0. 1.0000     0. 
   0   8   2     63.08   16.74  0. 1.0000     0. 
   0   8   3     39.96   15.56  0. 1.0000     0. 
   0  -8  -4     20.35    9.57  0. 1.0000     0. 
   0   8   4     20.21   14.25  0. 1.0000     0. 
   0   8   5     22.29   14.98  0. 1.0000     0. 
   0  -8  -5    103.68   15.02  0. 1.0000     0. 
   0   8   6     33.82   14.67  0. 1.0000     0. 
   0  -8  -6     12.42    9.10  0. 1.0000     0. 
   0  -8  -7      9.39    9.15  0. 1.0000     0. 
   0   8   7     34.22   16.11  0. 1.0000     0. 
   0  -8  -8      1.98   10.76  0. 1.0000     0. 
   0  -8  -9      2.08   10.62  0. 1.0000     0. 
   0  -8 -10     -6.50   11.08  0. 1.0000     0. 
   0  -9  12     75.18   15.44  0. 1.0000     0. 
   0  -9  11     23.64   11.61  0. 1.0000     0. 
   0  -9  10     66.07   14.35  0. 1.0000     0. 
   0  -9   9     22.76   11.52  0. 1.0000     0. 
   0  -9   8     17.10   11.02  0. 1.0000     0. 
   0  -9   7     10.04    9.85  0. 1.0000     0. 
   0  -9   6     44.18   11.67  0. 1.0000     0. 
   0  -9   5     25.54   10.92  0. 1.0000     0. 
   0  -9   4     77.85   13.30  0. 1.0000     0. 
   0  -9   3     39.47   11.00  0. 1.0000     0. 
   0  -9   2    195.60   19.93  0. 1.0000     0. 
   0  -9   1     41.90   11.38  0. 1.0000     0. 
   0  -9   0      9.86    9.16  0. 1.0000     0. 
   0   9   1     79.28   19.02  0. 1.0000     0. 
   0   9   2     -8.17   13.80  0. 1.0000     0. 
   0   9   3     63.61   18.73  0. 1.0000     0. 
   0   9   4     -4.14   14.99  0. 1.0000     0. 
   0   9   5     66.94   19.21  0. 1.0000     0. 
   0   9   6     -8.46   14.79  0. 1.0000     0. 
   0  -9  -6      3.84    9.50  0. 1.0000     0. 
   0  -9  -7     28.28   11.49  0. 1.0000     0. 
   0  -9  -8     14.80   11.67  0. 1.0000     0. 
   0 -10  10     27.21   12.67  0. 1.0000     0. 
   0 -10   9     51.70   13.89  0. 1.0000     0. 
   0 -10   8     -3.75   10.63  0. 1.0000     0. 
   0 -10   7     93.89   16.37  0. 1.0000     0. 
   0 -10   6    151.51   19.66  0. 1.0000     0. 
   0 -10   5     21.20   11.16  0. 1.0000     0. 
   0 -10   4    100.11   15.94  0. 1.0000     0. 
   0 -10   3     20.22   10.86  0. 1.0000     0. 
   0 -10   2     47.75   12.06  0. 1.0000     0. 
   0 -10   1     36.85   12.04  0. 1.0000     0. 
   0  10   2    -11.30   16.36  0. 1.0000     0. 
   0  10   3     29.56   17.14  0. 1.0000     0. 
   0  10   4     11.43   16.94  0. 1.0000     0. 
   0  10   5     29.88   17.45  0. 1.0000     0. 
   0 -11   5     34.52   13.37  0. 1.0000     0. 
   0 -11   4     16.90   11.72  0. 1.0000     0. 
   0 -11   3      9.18    9.84  0. 1.0000     0. 
   0 -11   2     12.56    9.90  0. 1.0000     0. 
   1 -11   1     -6.98    9.75  0. 1.0000     0. 
   1 -11   2     -1.78    9.41  0. 1.0000     0. 
   1 -11   3     16.36   10.72  0. 1.0000     0. 
   1 -11   4     31.44   11.84  0. 1.0000     0. 
   1 -11   5     28.27   11.54  0. 1.0000     0. 
   1 -10   0     22.09   10.49  0. 1.0000     0. 
   1 -10   1      8.04    9.11  0. 1.0000     0. 
   1 -10   2      8.21   10.24  0. 1.0000     0. 
   1 -10   3      5.01    8.82  0. 1.0000     0. 
   1 -10   4     -1.70    8.84  0. 1.0000     0. 
   1 -10   5     17.31   10.33  0. 1.0000     0. 
   1 -10   6     29.93   11.61  0. 1.0000     0. 
   1 -10   7    113.29   17.26  0. 1.0000     0. 
   1 -10   8     12.80   10.64  0. 1.0000     0. 
   1 -10   9     -5.56   10.64  0. 1.0000     0. 
   1 -10  10      5.65   11.87  0. 1.0000     0. 
   1 -10  11      9.52   10.79  0. 1.0000     0. 
   1  -9  -8     65.35   14.75  0. 1.0000     0. 
   1  -9  -7    128.33   18.29  0. 1.0000     0. 
  -1   9   4      9.85   14.93  0. 1.0000     0. 
  -1   9   3     25.44   14.75  0. 1.0000     0. 
  -1   9   2     27.31   14.38  0. 1.0000     0. 
   1  -9  -1      7.01    8.36  0. 1.0000     0. 
   1  -9   0     35.78   10.45  0. 1.0000     0. 
   1  -9   1     -2.92    8.16  0. 1.0000     0. 
   1  -9   2     46.09   11.41  0. 1.0000     0. 
   1  -9   3    101.19   14.82  0. 1.0000     0. 
   1  -9   4     49.10   11.61  0. 1.0000     0. 
   1  -9   5     48.52   11.83  0. 1.0000     0. 
   1  -9   6     23.89   10.08  0. 1.0000     0. 
   1  -9   7     56.77   12.49  0. 1.0000     0. 
   1  -9   8     21.56   10.03  0. 1.0000     0. 
   1  -9   9     38.88   12.02  0. 1.0000     0. 
   1  -9  10      1.72    9.62  0. 1.0000     0. 
   1  -9  11     19.27   11.17  0. 1.0000     0. 
   1  -9  12     12.44   10.07  0. 1.0000     0. 
   1  -8 -10    333.58   29.92  0. 1.0000     0. 
   1  -8  -9     20.19   11.61  0. 1.0000     0. 
  -1   8   8     31.69   12.28  0. 1.0000     0. 
   1  -8  -8     24.96   12.27  0. 1.0000     0. 
  -1   8   7     19.54   10.95  0. 1.0000     0. 
   1  -8  -7      1.82    8.68  0. 1.0000     0. 
   1  -8  -6    295.72   25.17  0. 1.0000     0. 
  -1   8   6    258.08   24.42  0. 1.0000     0. 
  -1   8   5     22.81   14.26  0. 1.0000     0. 
   1  -8  -5     19.20    9.78  0. 1.0000     0. 
  -1   8   5     20.78    9.99  0. 1.0000     0. 
  -1   8   4     34.68   15.02  0. 1.0000     0. 
  -1   8   4     40.85   10.78  0. 1.0000     0. 
   1  -8  -4     37.27   10.80  0. 1.0000     0. 
  -1   8   3     53.55   15.92  0. 1.0000     0. 
  -1   8   3     73.97   12.48  0. 1.0000     0. 
   1  -8  -2    122.03   15.05  0. 1.0000     0. 
  -1   8   2    158.30   17.01  0. 1.0000     0. 
  -1   8   2    156.25   21.00  0. 1.0000     0. 
  -1   8   1     -5.35    8.33  0. 1.0000     0. 
  -1   8   1      1.71   12.92  0. 1.0000     0. 
   1  -8  -1     -1.25    7.51  0. 1.0000     0. 
   1  -8   0     15.25    8.03  0. 1.0000     0. 
   1  -8   1     12.96    8.52  0. 1.0000     0. 
   1  -8   2    130.55   15.21  0. 1.0000     0. 
   1  -8   3      2.68    7.60  0. 1.0000     0. 
   1  -8   4    452.67   30.07  0. 1.0000     0. 
   1  -8   5    198.30   19.14  0. 1.0000     0. 
   1  -8   6    464.04   30.91  0. 1.0000     0. 
   1  -8   7     59.95   10.47  0. 1.0000     0. 
   1  -8   7     72.22   12.98  0. 1.0000     0. 
   1  -8   8     86.64   12.30  0. 1.0000     0. 
   1  -8   8    100.59   14.51  0. 1.0000     0. 
   1  -8   9      3.96    7.19  0. 1.0000     0. 
   1  -8   9     28.82   10.62  0. 1.0000     0. 
   1  -8  10     24.72   10.20  0. 1.0000     0. 
   1  -8  10     33.46   10.07  0. 1.0000     0. 
   1  -8  11      1.47    7.51  0. 1.0000     0. 
   1  -8  11      4.74    9.40  0. 1.0000     0. 
   1  -8  12     57.18   12.67  0. 1.0000     0. 
   1  -8  13    -18.30   10.51  0. 1.0000     0. 
   1  -8  14    123.51   17.29  0. 1.0000     0. 
   1  -8  15     16.32   10.82  0. 1.0000     0. 
   1  -7 -12     56.18   15.02  0. 1.0000     0. 
   1  -7 -11      6.22    9.71  0. 1.0000     0. 
   1  -7 -10      7.92   10.30  0. 1.0000     0. 
   1  -7  -9     -1.88    8.79  0. 1.0000     0. 
   1  -7  -8     24.82   10.85  0. 1.0000     0. 
   1  -7  -7     60.00   12.75  0. 1.0000     0. 
   1  -7  -6      1.56    7.84  0. 1.0000     0. 
  -1   7   5    137.57   16.66  0. 1.0000     0. 
  -1   7   5    140.67   19.08  0. 1.0000     0. 
   1  -7  -5    143.42   16.19  0. 1.0000     0. 
  -1   7   4     15.18    8.97  0. 1.0000     0. 
  -1   7   4      6.00   11.95  0. 1.0000     0. 
   1  -7  -4     -1.34    7.39  0. 1.0000     0. 
  -1   7   3     48.00   10.47  0. 1.0000     0. 
  -1   7   3     57.57   14.71  0. 1.0000     0. 
   1  -7  -3     41.97    9.58  0. 1.0000     0. 
   1  -7  -3     41.69    8.85  0. 1.0000     0. 
   1  -7  -2      3.19    6.70  0. 1.0000     0. 
  -1   7   2      8.80   12.72  0. 1.0000     0. 
   1  -7  -2      4.51    6.56  0. 1.0000     0. 
  -1   7   2      1.24    7.79  0. 1.0000     0. 
   1  -7  -1    651.47   35.76  0. 1.0000     0. 
  -1   7   1    638.00   39.81  0. 1.0000     0. 
  -1   7   1    641.41   36.57  0. 1.0000     0. 
   1  -7   0    236.98   18.84  0. 1.0000     0. 
  -1   7   0    275.17   24.23  0. 1.0000     0. 
  -1   7   0    226.67   18.97  0. 1.0000     0. 
   1  -7   1     71.93   11.33  0. 1.0000     0. 
   1  -7   2    337.97   23.57  0. 1.0000     0. 
   1  -7   3    185.75   17.22  0. 1.0000     0. 
   1  -7   4     88.08   13.02  0. 1.0000     0. 
   1  -7   5     21.81    9.22  0. 1.0000     0. 
   1  -7   6     35.82    9.61  0. 1.0000     0. 
   1  -7   6     38.96    8.28  0. 1.0000     0. 
   1  -7   7     38.86    8.82  0. 1.0000     0. 
   1  -7   7     46.83   10.50  0. 1.0000     0. 
   1  -7   7     27.88    8.06  0. 1.0000     0. 
   1  -7   8     -2.35    6.66  0. 1.0000     0. 
   1  -7   8     15.56    8.67  0. 1.0000     0. 
   1  -7   8     -2.26    6.31  0. 1.0000     0. 
   1  -7   9     25.34    9.38  0. 1.0000     0. 
   1  -7   9     22.43    8.23  0. 1.0000     0. 
   1  -7  10      3.97    6.56  0. 1.0000     0. 
   1  -7  10      6.85    9.07  0. 1.0000     0. 
   1  -7  11     25.29    8.87  0. 1.0000     0. 
   1  -7  11      5.63    8.98  0. 1.0000     0. 
   1  -7  12     62.89   12.53  0. 1.0000     0. 
   1  -7  13     87.33   14.80  0. 1.0000     0. 
   1  -7  14      6.81   10.14  0. 1.0000     0. 
   1  -7  15    142.95   18.61  0. 1.0000     0. 
   1  -6 -13     52.57   13.95  0. 1.0000     0. 
   1  -6 -12      6.03    9.43  0. 1.0000     0. 
   1  -6 -11      5.77    9.51  0. 1.0000     0. 
   1  -6 -10     52.84   13.34  0. 1.0000     0. 
   1  -6  -9     43.03   11.63  0. 1.0000     0. 
   1  -6  -8    108.26   15.43  0. 1.0000     0. 
   1  -6  -7     81.48   13.88  0. 1.0000     0. 
   1  -6  -6     92.49   13.64  0. 1.0000     0. 
  -1   6   6     85.10   14.68  0. 1.0000     0. 
  -1   6   5     69.55   13.46  0. 1.0000     0. 
   1  -6  -5     78.93   12.64  0. 1.0000     0. 
  -1   6   4    777.94   42.71  0. 1.0000     0. 
   1  -6  -4    751.25   38.39  0. 1.0000     0. 
  -1   6   4    761.05   38.78  0. 1.0000     0. 
  -1   6   4    794.49   41.80  0. 1.0000     0. 
   1  -6  -4    703.61   40.32  0. 1.0000     0. 
  -1   6   3    107.12   13.54  0. 1.0000     0. 
   1  -6  -3    133.99   13.86  0. 1.0000     0. 
   1  -6  -3    145.86   12.96  0. 1.0000     0. 
  -1   6   3    143.00   12.69  0. 1.0000     0. 
  -1   6   3    120.26   16.65  0. 1.0000     0. 
  -1   6   3    136.45   12.47  0. 1.0000     0. 
   1  -6  -2    208.10   16.74  0. 1.0000     0. 
  -1   6   2    267.95   22.15  0. 1.0000     0. 
  -1   6   2    233.12   16.82  0. 1.0000     0. 
  -1   6   2    219.44   18.19  0. 1.0000     0. 
   1  -6  -2    229.56   17.35  0. 1.0000     0. 
  -1   6   1   1670.70   76.06  0. 1.0000     0. 
  -1   6   1   1661.50   73.97  0. 1.0000     0. 
   1  -6  -1   1685.52   75.27  0. 1.0000     0. 
  -1   6   1   1734.56   78.97  0. 1.0000     0. 
   1  -6  -1   1648.72   74.47  0. 1.0000     0. 
   1  -6   0    270.94   17.84  0. 1.0000     0. 
  -1   6   0    292.13   18.53  0. 1.0000     0. 
   1  -6   0    256.71   18.96  0. 1.0000     0. 
  -1   6   0    299.06   22.85  0. 1.0000     0. 
  -1   6   0    289.62   20.07  0. 1.0000     0. 
   1  -6   1    343.15   22.12  0. 1.0000     0. 
   1  -6   2    289.49   20.05  0. 1.0000     0. 
   1  -6   3    414.01   25.48  0. 1.0000     0. 
   1  -6   4    475.53   28.33  0. 1.0000     0. 
   1  -6   5     61.26   10.63  0. 1.0000     0. 
   1  -6   6    526.40   29.67  0. 1.0000     0. 
   1  -6   6    538.18   29.41  0. 1.0000     0. 
   1  -6   6    497.70   30.23  0. 1.0000     0. 
   1  -6   7     27.67    7.89  0. 1.0000     0. 
  -1   6  -7     24.76    9.34  0. 1.0000     0. 
   1  -6   7     32.48    7.64  0. 1.0000     0. 
   1  -6   7     19.60    8.73  0. 1.0000     0. 
  -1   6  -8     10.80    9.81  0. 1.0000     0. 
   1  -6   8     38.18    9.10  0. 1.0000     0. 
   1  -6   8     26.87    8.81  0. 1.0000     0. 
   1  -6   8     46.61    9.16  0. 1.0000     0. 
   1  -6   9     -2.33    7.10  0. 1.0000     0. 
   1  -6   9     -1.10    6.05  0. 1.0000     0. 
   1  -6   9      4.63    7.81  0. 1.0000     0. 
   1  -6  10      9.57    8.30  0. 1.0000     0. 
   1  -6  10     14.05    7.38  0. 1.0000     0. 
   1  -6  10      8.75    7.09  0. 1.0000     0. 
   1  -6  11    121.61   14.16  0. 1.0000     0. 
   1  -6  11    131.21   15.69  0. 1.0000     0. 
   1  -6  12     47.22   10.74  0. 1.0000     0. 
   1  -6  12     44.17   11.46  0. 1.0000     0. 
   1  -6  13     78.00   13.09  0. 1.0000     0. 
   1  -6  13     78.15   13.81  0. 1.0000     0. 
   1  -6  14     24.86   10.26  0. 1.0000     0. 
   1  -6  15     57.74   13.35  0. 1.0000     0. 
   1  -6  16    132.20   18.81  0. 1.0000     0. 
   1  -5 -14     18.30   10.59  0. 1.0000     0. 
   1  -5 -13     17.59   10.79  0. 1.0000     0. 
   1  -5 -12     11.19   10.57  0. 1.0000     0. 
   1  -5 -11      1.77    9.05  0. 1.0000     0. 
   1  -5 -10     36.68   11.85  0. 1.0000     0. 
   1  -5  -9     20.34    9.99  0. 1.0000     0. 
   1  -5  -8     40.79   11.47  0. 1.0000     0. 
  -1   5   7    526.42   30.46  0. 1.0000     0. 
   1  -5  -7    502.70   32.19  0. 1.0000     0. 
  -1   5   7    514.03   31.79  0. 1.0000     0. 
  -1   5   6     18.71    7.76  0. 1.0000     0. 
  -1   5   6     11.85    9.92  0. 1.0000     0. 
   1  -5  -6     17.38    9.29  0. 1.0000     0. 
   1  -5  -5     36.38    9.14  0. 1.0000     0. 
  -1   5   5     53.79   11.34  0. 1.0000     0. 
  -1   5   5     61.67    9.22  0. 1.0000     0. 
   1  -5  -4     15.49    7.80  0. 1.0000     0. 
   1  -5  -4     30.82    6.45  0. 1.0000     0. 
  -1   5   4     22.04    9.55  0. 1.0000     0. 
  -1   5   4     12.58    5.71  0. 1.0000     0. 
  -1   5   3     94.89   12.73  0. 1.0000     0. 
  -1   5   3     87.33    9.58  0. 1.0000     0. 
   1  -5  -3     69.55    8.90  0. 1.0000     0. 
   1  -5  -3     84.87   10.59  0. 1.0000     0. 
  -1   5   2    122.74   12.19  0. 1.0000     0. 
  -1   5   2     93.95    9.78  0. 1.0000     0. 
  -1   5   2     95.98    9.78  0. 1.0000     0. 
   1  -5  -2     90.72    9.61  0. 1.0000     0. 
  -1   5   2    109.91   13.56  0. 1.0000     0. 
   1  -5  -2     72.43    9.55  0. 1.0000     0. 
  -1   5   1     41.28    7.98  0. 1.0000     0. 
   1  -5  -1     19.78    5.90  0. 1.0000     0. 
  -1   5   1     27.05    6.34  0. 1.0000     0. 
   1  -5  -1     30.01    6.65  0. 1.0000     0. 
  -1   5   1     36.43    9.85  0. 1.0000     0. 
   1  -5   0    102.67   10.53  0. 1.0000     0. 
   1  -5   0    102.04    9.54  0. 1.0000     0. 
  -1   5   0    128.30   10.69  0. 1.0000     0. 
  -1   5   0    103.21   13.41  0. 1.0000     0. 
  -1   5   0    117.02   11.29  0. 1.0000     0. 
  -1   5  -1    289.92   17.70  0. 1.0000     0. 
   1  -5   1    283.34   18.39  0. 1.0000     0. 
   1  -5   1    279.66   16.19  0. 1.0000     0. 
   1  -5   2    978.22   43.69  0. 1.0000     0. 
  -1   5  -2    983.62   44.06  0. 1.0000     0. 
   1  -5   2   1077.28   47.85  0. 1.0000     0. 
   1  -5   3     50.13    8.08  0. 1.0000     0. 
  -1   5  -3     47.99    7.45  0. 1.0000     0. 
   1  -5   4     27.86    7.01  0. 1.0000     0. 
  -1   5  -4     23.36    6.12  0. 1.0000     0. 
   1  -5   5    128.28   12.46  0. 1.0000     0. 
  -1   5  -5    146.41   12.83  0. 1.0000     0. 
   1  -5   6     17.40    5.81  0. 1.0000     0. 
   1  -5   6     12.11    5.74  0. 1.0000     0. 
   1  -5   6      4.44    5.79  0. 1.0000     0. 
  -1   5  -6      3.60    7.63  0. 1.0000     0. 
   1  -5   7     20.42    6.50  0. 1.0000     0. 
   1  -5   7     34.78    8.00  0. 1.0000     0. 
   1  -5   7     23.30    6.98  0. 1.0000     0. 
  -1   5  -7     31.73    9.27  0. 1.0000     0. 
   1  -5   8   2072.95   90.18  0. 1.0000     0. 
   1  -5   8   1976.33   90.38  0. 1.0000     0. 
   1  -5   8   2123.69   90.50  0. 1.0000     0. 
   1  -5   9    207.20   16.79  0. 1.0000     0. 
   1  -5   9    204.90   16.68  0. 1.0000     0. 
   1  -5   9    193.22   16.78  0. 1.0000     0. 
   1  -5  10      5.59    6.66  0. 1.0000     0. 
   1  -5  10     16.43    7.86  0. 1.0000     0. 
   1  -5  10      7.17    8.11  0. 1.0000     0. 
   1  -5  11     35.44   10.26  0. 1.0000     0. 
   1  -5  11     36.52    8.99  0. 1.0000     0. 
   1  -5  12     75.23   12.16  0. 1.0000     0. 
   1  -5  12     57.72   12.13  0. 1.0000     0. 
   1  -5  13     45.23   11.87  0. 1.0000     0. 
   1  -5  13     41.27   10.83  0. 1.0000     0. 
   1  -5  14     17.70    9.71  0. 1.0000     0. 
   1  -5  14     12.12    8.02  0. 1.0000     0. 
   1  -5  15     39.26   11.78  0. 1.0000     0. 
   1  -5  15     17.59    9.46  0. 1.0000     0. 
   1  -5  16      8.42    9.16  0. 1.0000     0. 
   1  -5  16     -1.81    9.39  0. 1.0000     0. 
   1  -5  17     11.49   11.28  0. 1.0000     0. 
   1  -5  17     15.92   11.39  0. 1.0000     0. 
   1  -4 -16     12.13   11.31  0. 1.0000     0. 
   1  -4 -15      3.92    9.36  0. 1.0000     0. 
   1  -4 -14      1.97    9.92  0. 1.0000     0. 
   1  -4 -14      3.78    9.50  0. 1.0000     0. 
   1  -4 -13    256.12   24.47  0. 1.0000     0. 
   1  -4 -13    226.88   23.71  0. 1.0000     0. 
   1  -4 -12     83.80   14.92  0. 1.0000     0. 
   1  -4 -12     80.57   14.45  0. 1.0000     0. 
   1  -4 -11     91.84   15.02  0. 1.0000     0. 
   1  -4 -11     77.65   13.58  0. 1.0000     0. 
   1  -4 -10     -2.91    8.45  0. 1.0000     0. 
   1  -4 -10     18.08   10.27  0. 1.0000     0. 
   1  -4  -9    187.71   19.10  0. 1.0000     0. 
   1  -4  -9    198.68   18.21  0. 1.0000     0. 
   1  -4  -8     73.72   12.80  0. 1.0000     0. 
   1  -4  -8     88.39   12.47  0. 1.0000     0. 
  -1   4   7     55.06   10.46  0. 1.0000     0. 
   1  -4  -7     57.18   11.12  0. 1.0000     0. 
   1  -4  -7     61.53    9.80  0. 1.0000     0. 
   1  -4  -6     81.88   10.19  0. 1.0000     0. 
   1  -4  -6     57.76   10.52  0. 1.0000     0. 
  -1   4   6     70.23   10.93  0. 1.0000     0. 
   1  -4  -5    130.37   11.76  0. 1.0000     0. 
  -1   4   5    166.95   14.02  0. 1.0000     0. 
   1  -4  -5    165.26   11.71  0. 1.0000     0. 
   1  -4  -5    139.33   13.66  0. 1.0000     0. 
   1  -4  -4     14.19    6.45  0. 1.0000     0. 
   1  -4  -4     25.53    5.41  0. 1.0000     0. 
  -1   4   4     19.20    6.11  0. 1.0000     0. 
   1  -4  -4     12.28    4.76  0. 1.0000     0. 
  -1   4   4     13.45    7.79  0. 1.0000     0. 
  -1   4   3     81.99    8.82  0. 1.0000     0. 
  -1   4   3    107.38   11.51  0. 1.0000     0. 
   1  -4  -3     93.86    8.91  0. 1.0000     0. 
   1  -4  -3     88.14   10.23  0. 1.0000     0. 
   1  -4  -2     15.83    6.10  0. 1.0000     0. 
   1  -4  -2     16.90    5.93  0. 1.0000     0. 
  -1   4   2     13.41    3.26  0. 1.0000     0. 
  -1   4   2     17.40    5.43  0. 1.0000     0. 
  -1   4   2     23.19    5.17  0. 1.0000     0. 
   1  -4  -1    298.09   18.97  0. 1.0000     0. 
  -1   4   1    324.34   15.40  0. 1.0000     0. 
  -1   4   1    328.95   21.31  0. 1.0000     0. 
   1  -4  -1    325.49   17.88  0. 1.0000     0. 
   1  -4  -1    331.30   19.32  0. 1.0000     0. 
  -1   4   1    359.36   20.41  0. 1.0000     0. 
  -1   4   1    368.05   18.73  0. 1.0000     0. 
  -1   4   1    328.30   18.14  0. 1.0000     0. 
   1  -4  -1    284.40   18.27  0. 1.0000     0. 
  -1   4   1    339.82   19.08  0. 1.0000     0. 
   1  -4   0    445.10   22.46  0. 1.0000     0. 
   1  -4   0    440.17   19.90  0. 1.0000     0. 
  -1   4   0    413.33   21.96  0. 1.0000     0. 
   1  -4   0    474.39   24.30  0. 1.0000     0. 
  -1   4   0    475.60   26.38  0. 1.0000     0. 
  -1   4   0    422.21   24.14  0. 1.0000     0. 
   1  -4   0    431.89   22.56  0. 1.0000     0. 
  -1   4   0    486.50   23.49  0. 1.0000     0. 
   1  -4   0    472.81   24.29  0. 1.0000     0. 
  -1   4   0    449.22   23.31  0. 1.0000     0. 
  -1   4  -1   1280.72   57.52  0. 1.0000     0. 
  -1   4  -1   1280.03   55.48  0. 1.0000     0. 
   1  -4   1   1391.17   58.75  0. 1.0000     0. 
   1  -4   1   1360.63   58.48  0. 1.0000     0. 
   1  -4   1   1361.00   57.69  0. 1.0000     0. 
   1  -4   1   1323.66   56.82  0. 1.0000     0. 
   1  -4   1   1333.41   54.81  0. 1.0000     0. 
   1  -4   1   1290.55   55.88  0. 1.0000     0. 
   1  -4   2   2214.41   93.14  0. 1.0000     0. 
  -1   4  -2   2257.53   90.69  0. 1.0000     0. 
   1  -4   2   2202.98   91.29  0. 1.0000     0. 
   1  -4   2   2213.62   90.90  0. 1.0000     0. 
  -1   4  -2   2251.87   91.90  0. 1.0000     0. 
   1  -4   2   2385.81   93.85  0. 1.0000     0. 
   1  -4   2   2235.57   94.45  0. 1.0000     0. 
  -1   4  -3    233.10   13.99  0. 1.0000     0. 
   1  -4   3    216.32   14.66  0. 1.0000     0. 
   1  -4   3    206.64   12.56  0. 1.0000     0. 
   1  -4   3    215.21   13.48  0. 1.0000     0. 
   1  -4   3    203.91   13.84  0. 1.0000     0. 
   1  -4   3    196.30   10.45  0. 1.0000     0. 
   1  -4   4     35.23    6.66  0. 1.0000     0. 
  -1   4  -4     24.27    6.84  0. 1.0000     0. 
   1  -4   5    125.99   10.84  0. 1.0000     0. 
   1  -4   5    101.39    9.99  0. 1.0000     0. 
  -1   4  -5     99.53   11.03  0. 1.0000     0. 
   1  -4   5    112.95   10.22  0. 1.0000     0. 
   1  -4   6    215.57   15.43  0. 1.0000     0. 
   1  -4   6    220.22   15.84  0. 1.0000     0. 
  -1   4  -6    252.16   17.39  0. 1.0000     0. 
   1  -4   6    249.16   16.04  0. 1.0000     0. 
   1  -4   7    127.17   11.90  0. 1.0000     0. 
   1  -4   7    128.92   11.58  0. 1.0000     0. 
   1  -4   7    153.46   12.88  0. 1.0000     0. 
   1  -4   8   1634.40   76.78  0. 1.0000     0. 
   1  -4   8   1805.15   77.30  0. 1.0000     0. 
   1  -4   8   1771.96   76.23  0. 1.0000     0. 
   1  -4   9    419.61   23.91  0. 1.0000     0. 
   1  -4   9    384.07   24.70  0. 1.0000     0. 
   1  -4   9    408.44   25.25  0. 1.0000     0. 
   1  -4  10    669.17   37.37  0. 1.0000     0. 
   1  -4  10    666.59   36.48  0. 1.0000     0. 
   1  -4  11    197.07   17.90  0. 1.0000     0. 
   1  -4  11    220.99   18.95  0. 1.0000     0. 
   1  -4  12     76.98   12.92  0. 1.0000     0. 
   1  -4  12     98.48   13.48  0. 1.0000     0. 
   1  -4  13      6.98    8.22  0. 1.0000     0. 
   1  -4  13     13.11    8.89  0. 1.0000     0. 
   1  -4  14     17.18    9.85  0. 1.0000     0. 
   1  -4  14     13.43    8.47  0. 1.0000     0. 
   1  -4  15     28.61   10.86  0. 1.0000     0. 
   1  -4  15     13.37   10.78  0. 1.0000     0. 
   1  -4  16      8.94   10.77  0. 1.0000     0. 
   1  -4  16      1.69   10.06  0. 1.0000     0. 
   1  -4  17     30.38   12.95  0. 1.0000     0. 
   1  -4  17      7.14   11.02  0. 1.0000     0. 
   1  -3 -16     21.78   13.15  0. 1.0000     0. 
  -1   3  16     28.76   15.59  0. 1.0000     0. 
   1  -3 -15     35.23   12.80  0. 1.0000     0. 
   1  -3 -15     14.50   10.96  0. 1.0000     0. 
  -1   3  15     23.37   13.18  0. 1.0000     0. 
  -1   3  14     16.51   12.97  0. 1.0000     0. 
   1  -3 -14     21.52   11.53  0. 1.0000     0. 
   1  -3 -14     17.34   10.47  0. 1.0000     0. 
   1  -3 -13    234.42   23.40  0. 1.0000     0. 
   1  -3 -13    220.49   21.79  0. 1.0000     0. 
  -1   3  13    211.85   22.81  0. 1.0000     0. 
   1  -3 -12      1.70    8.69  0. 1.0000     0. 
  -1   3  12     27.22   12.05  0. 1.0000     0. 
   1  -3 -12     13.90    9.74  0. 1.0000     0. 
   1  -3 -11     11.56    8.82  0. 1.0000     0. 
  -1   3  11     20.72   11.94  0. 1.0000     0. 
   1  -3 -11      9.37    8.74  0. 1.0000     0. 
  -1   3  10     66.64   13.39  0. 1.0000     0. 
   1  -3 -10     79.79   12.79  0. 1.0000     0. 
   1  -3 -10     64.75   12.14  0. 1.0000     0. 
   1  -3  -9     19.99    9.08  0. 1.0000     0. 
   1  -3  -9     21.83    7.87  0. 1.0000     0. 
  -1   3   9     18.58   10.46  0. 1.0000     0. 
   1  -3  -8     51.35    9.92  0. 1.0000     0. 
   1  -3  -8     62.11   10.90  0. 1.0000     0. 
  -1   3   8     52.80    8.86  0. 1.0000     0. 
  -1   3   8     33.76   10.42  0. 1.0000     0. 
   1  -3  -7     23.10    7.20  0. 1.0000     0. 
   1  -3  -7     24.16    8.24  0. 1.0000     0. 
  -1   3   7     22.65    7.07  0. 1.0000     0. 
   1  -3  -6    101.55   11.58  0. 1.0000     0. 
   1  -3  -6    121.42   11.96  0. 1.0000     0. 
  -1   3   6    123.49   11.14  0. 1.0000     0. 
   1  -3  -6    139.40   10.12  0. 1.0000     0. 
   1  -3  -5   1086.98   47.93  0. 1.0000     0. 
   1  -3  -5   1182.02   48.55  0. 1.0000     0. 
   1  -3  -5   1112.73   51.63  0. 1.0000     0. 
  -1   3   5   1046.13   49.15  0. 1.0000     0. 
   1  -3  -5   1026.58   49.87  0. 1.0000     0. 
   1  -3  -4    396.69   22.11  0. 1.0000     0. 
  -1   3   4    420.37   22.95  0. 1.0000     0. 
   1  -3  -4    410.21   21.12  0. 1.0000     0. 
  -1   3   4    394.31   21.11  0. 1.0000     0. 
   1  -3  -4    402.54   21.73  0. 1.0000     0. 
   1  -3  -4    429.15   23.98  0. 1.0000     0. 
   1  -3  -4    450.15   21.66  0. 1.0000     0. 
   1  -3  -3     90.58    8.33  0. 1.0000     0. 
   1  -3  -3     91.43    8.12  0. 1.0000     0. 
  -1   3   3     79.87    7.87  0. 1.0000     0. 
   1  -3  -3     82.71    7.99  0. 1.0000     0. 
  -1   3   3     86.49    8.78  0. 1.0000     0. 
  -1   3   3     89.65   10.41  0. 1.0000     0. 
   1  -3  -3     92.31    9.99  0. 1.0000     0. 
  -1   3   2     32.55    6.35  0. 1.0000     0. 
   1  -3  -2     37.41    6.04  0. 1.0000     0. 
  -1   3   2     25.41    3.14  0. 1.0000     0. 
  -1   3   2     23.10    5.24  0. 1.0000     0. 
  -1   3   2     34.35    8.43  0. 1.0000     0. 
   1  -3  -2     33.53    6.91  0. 1.0000     0. 
  -1   3   2     30.60    5.82  0. 1.0000     0. 
   1  -3  -2     25.44    4.47  0. 1.0000     0. 
   1  -3  -2     17.48    5.21  0. 1.0000     0. 
   1  -3  -1    112.53    8.73  0. 1.0000     0. 
   1  -3  -1    121.07    9.79  0. 1.0000     0. 
   1  -3  -1    150.94   10.18  0. 1.0000     0. 
  -1   3   1    117.09    9.35  0. 1.0000     0. 
  -1   3   1    123.60    9.30  0. 1.0000     0. 
  -1   3   1    135.11   10.71  0. 1.0000     0. 
  -1   3   1    128.11    9.55  0. 1.0000     0. 
   1  -3  -1    130.00    9.93  0. 1.0000     0. 
   1  -3  -1    122.76    7.40  0. 1.0000     0. 
  -1   3   1    124.33    9.44  0. 1.0000     0. 
  -1   3   1    138.43   11.55  0. 1.0000     0. 
  -1   3   0    426.77   22.34  0. 1.0000     0. 
   1  -3   0    421.57   22.08  0. 1.0000     0. 
   1  -3   0    420.67   20.87  0. 1.0000     0. 
  -1   3   0    459.14   20.87  0. 1.0000     0. 
   1  -3   0    425.70   21.09  0. 1.0000     0. 
   1  -3   0    441.84   22.14  0. 1.0000     0. 
  -1   3   0    480.87   22.01  0. 1.0000     0. 
  -1   3   0    426.32   21.78  0. 1.0000     0. 
   1  -3   0    426.09   18.59  0. 1.0000     0. 
  -1   3   0    449.06   23.50  0. 1.0000     0. 
  -1   3  -1    552.95   24.68  0. 1.0000     0. 
  -1   3  -1    522.36   22.64  0. 1.0000     0. 
  -1   3  -1    464.05   24.24  0. 1.0000     0. 
   1  -3   1    506.95   24.92  0. 1.0000     0. 
   1  -3   1    495.70   22.63  0. 1.0000     0. 
   1  -3   1    473.39   21.88  0. 1.0000     0. 
   1  -3   1    496.22   25.12  0. 1.0000     0. 
   1  -3   1    508.94   24.07  0. 1.0000     0. 
  -1   3  -1    529.50   22.34  0. 1.0000     0. 
  -1   3  -2   1967.39   51.27  0. 1.0000     0. 
   1  -3   2   1983.28   56.32  0. 1.0000     0. 
  -1   3  -2   1948.58   54.55  0. 1.0000     0. 
   1  -3   2   1848.22   56.91  0. 1.0000     0. 
   1  -3   2   1916.08   51.28  0. 1.0000     0. 
   1  -3   2    609.10   50.58  0. 1.0000     0. 
  -1   3  -2   1966.33   53.91  0. 1.0000     0. 
   1  -3   3    629.77   28.38  0. 1.0000     0. 
  -1   3  -3    546.89   27.54  0. 1.0000     0. 
   1  -3   4    621.30   30.37  0. 1.0000     0. 
   1  -3   4    645.13   28.14  0. 1.0000     0. 
  -1   3  -4    611.02   29.50  0. 1.0000     0. 
  -1   3  -4    674.62   31.25  0. 1.0000     0. 
   1  -3   5    253.97   14.21  0. 1.0000     0. 
   1  -3   5    267.32   15.53  0. 1.0000     0. 
   1  -3   5    252.92   15.93  0. 1.0000     0. 
   1  -3   5    231.06   15.35  0. 1.0000     0. 
  -1   3  -5    229.15   16.57  0. 1.0000     0. 
  -1   3  -5    259.26   14.53  0. 1.0000     0. 
   1  -3   5    234.15   15.57  0. 1.0000     0. 
   1  -3   6    611.52   30.51  0. 1.0000     0. 
  -1   3  -6    617.94   29.50  0. 1.0000     0. 
  -1   3  -6    606.21   28.66  0. 1.0000     0. 
   1  -3   6    564.66   30.22  0. 1.0000     0. 
   1  -3   6    644.57   29.00  0. 1.0000     0. 
   1  -3   6    566.70   29.18  0. 1.0000     0. 
   1  -3   7     26.71    6.48  0. 1.0000     0. 
  -1   3  -7     20.94    4.75  0. 1.0000     0. 
   1  -3   7     50.05    7.47  0. 1.0000     0. 
  -1   3  -7     16.95    5.50  0. 1.0000     0. 
   1  -3   7     34.88    6.54  0. 1.0000     0. 
   1  -3   7     31.90    6.14  0. 1.0000     0. 
   1  -3   8   1032.21   44.84  0. 1.0000     0. 
   1  -3   8    963.36   46.53  0. 1.0000     0. 
   1  -3   8    903.89   46.23  0. 1.0000     0. 
  -1   3  -8    985.78   46.31  0. 1.0000     0. 
   1  -3   9     92.02   11.15  0. 1.0000     0. 
   1  -3   9    104.57    9.76  0. 1.0000     0. 
  -1   3  -9     96.27   10.95  0. 1.0000     0. 
   1  -3   9     94.06   10.76  0. 1.0000     0. 
   1  -3  10    348.31   23.45  0. 1.0000     0. 
   1  -3  10    362.60   24.12  0. 1.0000     0. 
  -1   3 -10    344.16   23.49  0. 1.0000     0. 
  -1   3 -11    425.41   28.16  0. 1.0000     0. 
   1  -3  11    490.49   29.40  0. 1.0000     0. 
   1  -3  11    427.97   27.90  0. 1.0000     0. 
  -1   3 -12     51.02   10.63  0. 1.0000     0. 
   1  -3  12     39.49    9.96  0. 1.0000     0. 
   1  -3  12     50.80   10.73  0. 1.0000     0. 
   1  -3  13     22.57   10.53  0. 1.0000     0. 
  -1   3 -13      2.97    8.53  0. 1.0000     0. 
   1  -3  13     -5.51    8.01  0. 1.0000     0. 
   1  -3  14     -5.95   10.14  0. 1.0000     0. 
   1  -3  14     -1.52    8.52  0. 1.0000     0. 
  -1   3 -14     -6.46    8.40  0. 1.0000     0. 
   1  -3  15     28.03   10.83  0. 1.0000     0. 
  -1   3 -15     15.66    9.73  0. 1.0000     0. 
   1  -3  15     -3.19   10.99  0. 1.0000     0. 
   1  -3  16     56.56   14.30  0. 1.0000     0. 
   1  -3  16     47.90   13.94  0. 1.0000     0. 
   1  -3  17    152.79   20.23  0. 1.0000     0. 
   1  -3  17    150.33   20.98  0. 1.0000     0. 
   1  -3  18     15.36   12.11  0. 1.0000     0. 
  -1   2  17     18.02   13.52  0. 1.0000     0. 
   1  -2 -17      2.27   10.21  0. 1.0000     0. 
  -1   2  17      8.26   13.56  0. 1.0000     0. 
   1  -2 -16    124.02   19.34  0. 1.0000     0. 
  -1   2  16    113.94   19.58  0. 1.0000     0. 
  -1   2  16     97.19   17.51  0. 1.0000     0. 
   1  -2 -15      2.06   10.36  0. 1.0000     0. 
  -1   2  15     -1.80   11.69  0. 1.0000     0. 
  -1   2  15     16.70   12.65  0. 1.0000     0. 
   1  -2 -14    303.52   27.28  0. 1.0000     0. 
   1  -2 -14    306.33   25.31  0. 1.0000     0. 
  -1   2  14    357.70   28.01  0. 1.0000     0. 
  -1   2  14    299.84   26.45  0. 1.0000     0. 
  -1   2  13    124.19   18.31  0. 1.0000     0. 
  -1   2  13    101.75   16.03  0. 1.0000     0. 
   1  -2 -13    100.85   15.63  0. 1.0000     0. 
   1  -2 -13    102.39   14.95  0. 1.0000     0. 
   1  -2 -12    235.15   22.41  0. 1.0000     0. 
  -1   2  12    227.91   22.28  0. 1.0000     0. 
   1  -2 -12    224.00   20.55  0. 1.0000     0. 
  -1   2  12    236.98   21.56  0. 1.0000     0. 
  -1   2  11    357.41   25.55  0. 1.0000     0. 
   1  -2 -11    290.83   23.39  0. 1.0000     0. 
   1  -2 -11    344.34   25.81  0. 1.0000     0. 
  -1   2  11    300.33   24.52  0. 1.0000     0. 
   1  -2 -10    553.94   33.43  0. 1.0000     0. 
  -1   2  10    535.67   33.76  0. 1.0000     0. 
  -1   2  10    556.13   33.73  0. 1.0000     0. 
   1  -2 -10    607.64   35.29  0. 1.0000     0. 
  -1   2   9     23.91    9.68  0. 1.0000     0. 
   1  -2  -9     28.11    8.69  0. 1.0000     0. 
  -1   2   9     23.58    9.62  0. 1.0000     0. 
   1  -2  -9     27.67    9.48  0. 1.0000     0. 
   1  -2  -8    295.78   21.12  0. 1.0000     0. 
  -1   2   8    302.08   21.90  0. 1.0000     0. 
  -1   2   8    333.80   19.30  0. 1.0000     0. 
   1  -2  -8    311.02   21.85  0. 1.0000     0. 
  -1   2   8    308.45   21.45  0. 1.0000     0. 
   1  -2  -7    170.11   14.31  0. 1.0000     0. 
   1  -2  -7    149.49   13.73  0. 1.0000     0. 
  -1   2   7    167.52   14.45  0. 1.0000     0. 
  -1   2   7    158.46   12.10  0. 1.0000     0. 
  -1   2   7    149.46   14.65  0. 1.0000     0. 
  -1   2   6    801.58   40.94  0. 1.0000     0. 
  -1   2   6    827.16   40.75  0. 1.0000     0. 
   1  -2  -6    877.76   38.44  0. 1.0000     0. 
  -1   2   6    801.03   38.39  0. 1.0000     0. 
   1  -2  -6    884.29   41.47  0. 1.0000     0. 
  -1   2   6    823.63   38.44  0. 1.0000     0. 
   1  -2  -6    883.85   41.70  0. 1.0000     0. 
   1  -2  -5   1975.41   75.76  0. 1.0000     0. 
  -1   2   5   1887.62   72.02  0. 1.0000     0. 
  -1   2   5   1997.89   72.84  0. 1.0000     0. 
   1  -2  -5   1952.14   71.82  0. 1.0000     0. 
  -1   2   5   1879.21   75.22  0. 1.0000     0. 
   1  -2  -5   1967.46   72.89  0. 1.0000     0. 
  -1   2   5   1928.05   72.52  0. 1.0000     0. 
   1  -2  -5   2002.52   73.47  0. 1.0000     0. 
   1  -2  -4   8162.09  271.39  0. 1.0000     0. 
  -1   2   4   8527.28  272.31  0. 1.0000     0. 
   1  -2  -4   8444.78  271.63  0. 1.0000     0. 
  -1   2   4   8658.89  270.47  0. 1.0000     0. 
   1  -2  -4   8430.12  271.28  0. 1.0000     0. 
   1  -2  -4   8349.67  269.89  0. 1.0000     0. 
  -1   2   4   8471.23  269.95  0. 1.0000     0. 
   1  -2  -4   8297.43  273.52  0. 1.0000     0. 
  -1   2   4   8477.24  270.73  0. 1.0000     0. 
   1  -2  -3    336.52   14.80  0. 1.0000     0. 
   1  -2  -3    378.70   14.72  0. 1.0000     0. 
   1  -2  -3    358.83   14.83  0. 1.0000     0. 
  -1   2   3    365.01   14.20  0. 1.0000     0. 
  -1   2   3    346.87   14.31  0. 1.0000     0. 
   1  -2  -3    340.18   13.21  0. 1.0000     0. 
  -1   2   3    358.19   12.78  0. 1.0000     0. 
   1  -2  -3    332.99   15.99  0. 1.0000     0. 
   1  -2  -2    480.76   22.80  0. 1.0000     0. 
   1  -2  -2    429.22   20.93  0. 1.0000     0. 
  -1   2   2    440.57   21.54  0. 1.0000     0. 
   1  -2  -2    456.90   22.10  0. 1.0000     0. 
   1  -2  -2    511.80   22.27  0. 1.0000     0. 
  -1   2   2    448.31   21.55  0. 1.0000     0. 
  -1   2   1    123.96    8.22  0. 1.0000     0. 
   1  -2  -1    120.02    8.46  0. 1.0000     0. 
  -1   2   1    124.02    6.99  0. 1.0000     0. 
   1  -2  -1    116.38    8.49  0. 1.0000     0. 
  -1   2   1    138.63    9.12  0. 1.0000     0. 
   1  -2  -1    117.92    8.09  0. 1.0000     0. 
  -1   2   1    111.06    8.25  0. 1.0000     0. 
  -1   2   1    126.35    8.30  0. 1.0000     0. 
   1  -2  -1    107.94    8.33  0. 1.0000     0. 
   1  -2   0   5893.70  232.65  0. 1.0000     0. 
  -1   2   0   5807.64  232.68  0. 1.0000     0. 
   1  -2   0   5829.41  231.51  0. 1.0000     0. 
  -1   2   0   5767.84  232.46  0. 1.0000     0. 
  -1   2   0   5790.86  231.34  0. 1.0000     0. 
   1  -2   0   5991.67  232.43  0. 1.0000     0. 
   1  -2   0   5624.35  232.29  0. 1.0000     0. 
  -1   2   0   6338.19  232.65  0. 1.0000     0. 
   1  -2   1    209.84    9.58  0. 1.0000     0. 
  -1   2  -1    221.06   11.58  0. 1.0000     0. 
  -1   2  -1    195.86    9.60  0. 1.0000     0. 
  -1   2  -1    198.74    9.43  0. 1.0000     0. 
  -1   2  -1    142.19    9.66  0. 1.0000     0. 
   1  -2   1    206.29   11.35  0. 1.0000     0. 
   1  -2   2    888.34   37.30  0. 1.0000     0. 
  -1   2  -2    884.29   36.23  0. 1.0000     0. 
   1  -2   2    877.44   36.35  0. 1.0000     0. 
  -1   2  -2    822.71   34.82  0. 1.0000     0. 
   1  -2   3     89.58    7.18  0. 1.0000     0. 
   1  -2   3     90.84    7.59  0. 1.0000     0. 
  -1   2  -3     96.99    6.38  0. 1.0000     0. 
  -1   2  -3     97.70    7.22  0. 1.0000     0. 
  -1   2  -3    103.21    6.29  0. 1.0000     0. 
   1  -2   4    200.63   11.22  0. 1.0000     0. 
   1  -2   4    186.29   12.10  0. 1.0000     0. 
  -1   2  -4    193.98    9.62  0. 1.0000     0. 
  -1   2  -4    168.18   10.63  0. 1.0000     0. 
   1  -2   4    176.82   11.78  0. 1.0000     0. 
   1  -2   4    175.04   11.76  0. 1.0000     0. 
  -1   2  -4    196.67   11.15  0. 1.0000     0. 
   1  -2   5   1536.44   64.93  0. 1.0000     0. 
   1  -2   5   1437.40   64.53  0. 1.0000     0. 
   1  -2   5   1585.32   65.17  0. 1.0000     0. 
  -1   2  -5   1601.68   61.02  0. 1.0000     0. 
  -1   2  -5   1461.51   62.67  0. 1.0000     0. 
   1  -2   5   1487.22   60.40  0. 1.0000     0. 
   1  -2   5   1384.18   62.72  0. 1.0000     0. 
  -1   2  -5   1598.29   64.46  0. 1.0000     0. 
  -1   2  -5   1512.15   60.52  0. 1.0000     0. 
   1  -2   6   2400.67   93.07  0. 1.0000     0. 
  -1   2  -6   2065.21   89.56  0. 1.0000     0. 
   1  -2   6   2239.66   88.20  0. 1.0000     0. 
   1  -2   6   2271.70   90.46  0. 1.0000     0. 
  -1   2  -6   2216.75   87.48  0. 1.0000     0. 
  -1   2  -6   2076.03   88.16  0. 1.0000     0. 
  -1   2  -6   2366.53   92.99  0. 1.0000     0. 
   1  -2   6   2208.18   92.46  0. 1.0000     0. 
  -1   2  -7    259.70   13.22  0. 1.0000     0. 
   1  -2   7    246.14   14.30  0. 1.0000     0. 
  -1   2  -7    273.67   17.15  0. 1.0000     0. 
   1  -2   7    273.79   17.12  0. 1.0000     0. 
   1  -2   7    231.33   16.35  0. 1.0000     0. 
   1  -2   8    763.75   38.05  0. 1.0000     0. 
  -1   2  -8    753.59   38.04  0. 1.0000     0. 
   1  -2   8    726.27   37.61  0. 1.0000     0. 
   1  -2   8    761.29   34.58  0. 1.0000     0. 
  -1   2  -9    357.51   23.91  0. 1.0000     0. 
   1  -2   9    372.49   23.39  0. 1.0000     0. 
   1  -2   9    407.39   24.21  0. 1.0000     0. 
  -1   2 -10    548.31   32.56  0. 1.0000     0. 
   1  -2  10    580.74   32.41  0. 1.0000     0. 
   1  -2  10    550.71   31.84  0. 1.0000     0. 
  -1   2 -11    124.38   14.64  0. 1.0000     0. 
   1  -2  11     98.27   12.57  0. 1.0000     0. 
   1  -2  11     88.73   13.06  0. 1.0000     0. 
   1  -2  12      5.07    8.15  0. 1.0000     0. 
  -1   2 -12      5.70    7.64  0. 1.0000     0. 
   1  -2  12      3.80    6.99  0. 1.0000     0. 
  -1   2 -13      3.12    8.23  0. 1.0000     0. 
   1  -2  13     22.29    9.58  0. 1.0000     0. 
   1  -2  13     -6.92    9.94  0. 1.0000     0. 
   1  -2  14    124.80   16.72  0. 1.0000     0. 
   1  -2  14    134.64   16.69  0. 1.0000     0. 
  -1   2 -14    130.13   16.84  0. 1.0000     0. 
   1  -2  15     21.13   10.62  0. 1.0000     0. 
  -1   2 -15     30.93   10.90  0. 1.0000     0. 
   1  -2  15     40.87   12.62  0. 1.0000     0. 
   1  -2  16     22.69   12.02  0. 1.0000     0. 
   1  -2  16     19.31   12.09  0. 1.0000     0. 
  -1   2 -16     13.57   10.56  0. 1.0000     0. 
   1  -2  17    177.29   22.00  0. 1.0000     0. 
  -1   2 -17    206.67   22.79  0. 1.0000     0. 
   1  -2  17    144.67   20.58  0. 1.0000     0. 
  -1   2 -18     21.42   12.36  0. 1.0000     0. 
   1  -2  18     25.41   13.74  0. 1.0000     0. 
  -1   1  17     25.80   13.62  0. 1.0000     0. 
  -1   1  17     33.66   14.18  0. 1.0000     0. 
   1  -1 -17     67.71   15.60  0. 1.0000     0. 
  -1   1  16      3.74   12.05  0. 1.0000     0. 
   1  -1 -16     12.89   10.63  0. 1.0000     0. 
  -1   1  16      3.76   12.58  0. 1.0000     0. 
  -1   1  15    112.44   17.34  0. 1.0000     0. 
  -1   1  15     91.85   16.97  0. 1.0000     0. 
   1  -1 -15     85.18   16.03  0. 1.0000     0. 
  -1   1  14    235.25   23.65  0. 1.0000     0. 
   1  -1 -14    253.98   24.48  0. 1.0000     0. 
  -1   1  14    236.86   22.81  0. 1.0000     0. 
   1  -1 -13    158.29   19.35  0. 1.0000     0. 
  -1   1  13    181.32   19.76  0. 1.0000     0. 
   1  -1 -13    199.59   18.53  0. 1.0000     0. 
  -1   1  13    167.38   19.34  0. 1.0000     0. 
   1  -1 -12      3.19    8.30  0. 1.0000     0. 
  -1   1  12     23.84   11.88  0. 1.0000     0. 
  -1   1  12      8.29   10.63  0. 1.0000     0. 
   1  -1 -12     12.45    8.10  0. 1.0000     0. 
  -1   1  12     14.55    9.46  0. 1.0000     0. 
   1  -1 -11     73.88   13.12  0. 1.0000     0. 
  -1   1  11     96.53   12.67  0. 1.0000     0. 
   1  -1 -11     88.93   12.40  0. 1.0000     0. 
  -1   1  11    104.34   14.75  0. 1.0000     0. 
  -1   1  11     61.31   13.37  0. 1.0000     0. 
   1  -1 -10   1725.05   78.79  0. 1.0000     0. 
   1  -1 -10   1685.92   80.77  0. 1.0000     0. 
  -1   1  10   1663.35   79.19  0. 1.0000     0. 
  -1   1  10   1815.50   78.64  0. 1.0000     0. 
  -1   1  10   1775.85   80.15  0. 1.0000     0. 
   1  -1  -9     56.27    9.48  0. 1.0000     0. 
  -1   1   9     51.79   10.30  0. 1.0000     0. 
  -1   1   9     59.41    9.40  0. 1.0000     0. 
  -1   1   9     80.09   11.42  0. 1.0000     0. 
  -1   1   8    185.47   16.07  0. 1.0000     0. 
   1  -1  -8    169.15   14.92  0. 1.0000     0. 
  -1   1   8    178.44   15.30  0. 1.0000     0. 
  -1   1   8    197.13   14.87  0. 1.0000     0. 
  -1   1   8    211.52   13.55  0. 1.0000     0. 
  -1   1   7    150.10   11.05  0. 1.0000     0. 
   1  -1  -7    158.88   10.21  0. 1.0000     0. 
  -1   1   7    151.91   13.95  0. 1.0000     0. 
  -1   1   7    151.15   13.23  0. 1.0000     0. 
   1  -1  -7    166.77   13.90  0. 1.0000     0. 
  -1   1   7    166.15   13.18  0. 1.0000     0. 
  -1   1   6     47.56    7.76  0. 1.0000     0. 
  -1   1   6     34.39    9.04  0. 1.0000     0. 
  -1   1   6     29.78    8.28  0. 1.0000     0. 
   1  -1  -6     29.39    4.85  0. 1.0000     0. 
   1  -1  -6     36.48    8.40  0. 1.0000     0. 
  -1   1   6     37.48    7.21  0. 1.0000     0. 
  -1   1   6     28.33    6.64  0. 1.0000     0. 
   1  -1  -6     21.25    4.46  0. 1.0000     0. 
  -1   1   6     33.91    5.21  0. 1.0000     0. 
  -1   1   5    905.69   39.04  0. 1.0000     0. 
  -1   1   5    829.85   39.64  0. 1.0000     0. 
   1  -1  -5    851.32   40.04  0. 1.0000     0. 
  -1   1   5    815.82   38.13  0. 1.0000     0. 
  -1   1   5    867.52   39.89  0. 1.0000     0. 
   1  -1  -5    867.47   37.38  0. 1.0000     0. 
  -1   1   5    847.23   37.22  0. 1.0000     0. 
   1  -1  -5    868.92   38.43  0. 1.0000     0. 
  -1   1   5    899.82   38.92  0. 1.0000     0. 
   1  -1  -5    808.77   36.74  0. 1.0000     0. 
   1  -1  -4    506.84   24.29  0. 1.0000     0. 
   1  -1  -4    538.61   25.01  0. 1.0000     0. 
  -1   1   4    585.13   26.14  0. 1.0000     0. 
   1  -1  -4    568.45   26.80  0. 1.0000     0. 
  -1   1   4    524.84   24.07  0. 1.0000     0. 
   1  -1  -4    533.14   24.75  0. 1.0000     0. 
  -1   1   4    553.76   25.27  0. 1.0000     0. 
  -1   1   4    554.19   26.64  0. 1.0000     0. 
   1  -1  -4    535.77   25.43  0. 1.0000     0. 
  -1   1   4    571.01   25.83  0. 1.0000     0. 
  -1   1   4    532.21   26.20  0. 1.0000     0. 
   1  -1  -3     16.54    3.72  0. 1.0000     0. 
   1  -1  -3     24.38    5.55  0. 1.0000     0. 
  -1   1   3     20.31    5.00  0. 1.0000     0. 
  -1   1   3     22.01    4.66  0. 1.0000     0. 
   1  -1  -3     14.73    3.45  0. 1.0000     0. 
   1  -1  -3     18.91    4.25  0. 1.0000     0. 
  -1   1   3     17.17    3.98  0. 1.0000     0. 
  -1   1   3     16.55    3.76  0. 1.0000     0. 
  -1   1   3     16.96    3.19  0. 1.0000     0. 
   1  -1  -3     13.24    2.70  0. 1.0000     0. 
  -1   1   3     17.50    4.95  0. 1.0000     0. 
   1  -1  -2    567.13   24.32  0. 1.0000     0. 
   1  -1  -2    541.99   23.82  0. 1.0000     0. 
  -1   1   2    553.38   24.03  0. 1.0000     0. 
   1  -1  -2    543.99   25.83  0. 1.0000     0. 
   1  -1  -2    528.74   25.20  0. 1.0000     0. 
   1  -1  -2    579.82   25.28  0. 1.0000     0. 
  -1   1   2    646.28   24.44  0. 1.0000     0. 
  -1   1   2    616.76   25.43  0. 1.0000     0. 
  -1   1   1     34.57    3.85  0. 1.0000     0. 
   1  -1  -1     34.52    4.20  0. 1.0000     0. 
  -1   1   1     32.90    4.39  0. 1.0000     0. 
   1  -1  -1     30.94    3.98  0. 1.0000     0. 
   1  -1  -1     31.84    4.41  0. 1.0000     0. 
  -1   1   1     32.17    3.87  0. 1.0000     0. 
   1  -1  -1     43.23    3.65  0. 1.0000     0. 
  -1   1   1     22.30    3.83  0. 1.0000     0. 
  -1   1   0    359.59   15.86  0. 1.0000     0. 
  -1   1   0    339.23   15.16  0. 1.0000     0. 
   1  -1   0    336.48   14.37  0. 1.0000     0. 
   1  -1   0    320.31   15.12  0. 1.0000     0. 
  -1   1   0    339.52   15.61  0. 1.0000     0. 
   1  -1   0    359.73   15.73  0. 1.0000     0. 
   1  -1   0    333.06   15.47  0. 1.0000     0. 
  -1   1  -1   6364.11  251.15  0. 1.0000     0. 
   1  -1   1   6435.67  251.98  0. 1.0000     0. 
  -1   1  -1   6424.90  251.94  0. 1.0000     0. 
   1  -1   1   6424.39  250.71  0. 1.0000     0. 
   1  -1   1   6263.31  251.27  0. 1.0000     0. 
   1  -1   1   6547.00  251.85  0. 1.0000     0. 
  -1   1  -2   1200.04   51.01  0. 1.0000     0. 
   1  -1   2   1252.17   51.03  0. 1.0000     0. 
   1  -1   2   1366.45   51.31  0. 1.0000     0. 
   1  -1   2   1314.41   51.82  0. 1.0000     0. 
   1  -1   2   1304.76   50.44  0. 1.0000     0. 
  -1   1  -2   1326.21   50.33  0. 1.0000     0. 
  -1   1  -3    599.54   26.14  0. 1.0000     0. 
   1  -1   3    567.34   24.12  0. 1.0000     0. 
  -1   1  -3    604.93   24.90  0. 1.0000     0. 
   1  -1   3    563.04   26.20  0. 1.0000     0. 
   1  -1   3    613.68   25.83  0. 1.0000     0. 
   1  -1   3    576.61   24.77  0. 1.0000     0. 
  -1   1  -3    561.18   24.34  0. 1.0000     0. 
   1  -1   3    557.78   25.89  0. 1.0000     0. 
  -1   1  -4    548.89   25.76  0. 1.0000     0. 
   1  -1   4    562.05   25.78  0. 1.0000     0. 
  -1   1  -4    627.79   27.61  0. 1.0000     0. 
   1  -1   4    610.95   27.78  0. 1.0000     0. 
   1  -1   4    640.77   25.96  0. 1.0000     0. 
  -1   1  -4    593.67   28.14  0. 1.0000     0. 
   1  -1   4    673.69   28.51  0. 1.0000     0. 
  -1   1  -4    631.45   26.11  0. 1.0000     0. 
   1  -1   5   3243.78  131.40  0. 1.0000     0. 
  -1   1  -5   3311.93  132.48  0. 1.0000     0. 
   1  -1   5   3318.68  128.88  0. 1.0000     0. 
   1  -1   5   3124.38  132.21  0. 1.0000     0. 
  -1   1  -5   3047.69  128.80  0. 1.0000     0. 
   1  -1   5   3283.06  129.27  0. 1.0000     0. 
   1  -1   5   3375.30  132.05  0. 1.0000     0. 
  -1   1  -5   3253.21  131.02  0. 1.0000     0. 
  -1   1  -5   3275.23  129.52  0. 1.0000     0. 
  -1   1  -6    830.49   37.20  0. 1.0000     0. 
   1  -1   6    791.54   34.61  0. 1.0000     0. 
   1  -1   6    798.96   38.27  0. 1.0000     0. 
  -1   1  -6    830.59   39.11  0. 1.0000     0. 
  -1   1  -6    790.20   34.29  0. 1.0000     0. 
   1  -1   6    867.95   39.08  0. 1.0000     0. 
  -1   1  -6    827.39   35.84  0. 1.0000     0. 
   1  -1   6    783.31   38.35  0. 1.0000     0. 
   1  -1   6    850.68   35.70  0. 1.0000     0. 
   1  -1   7     69.30    5.95  0. 1.0000     0. 
   1  -1   7     69.83    8.91  0. 1.0000     0. 
  -1   1  -7     76.75    9.39  0. 1.0000     0. 
   1  -1   7     74.67    9.05  0. 1.0000     0. 
  -1   1  -7     88.62    7.67  0. 1.0000     0. 
   1  -1   7     80.83    7.63  0. 1.0000     0. 
   1  -1   8    164.55   13.89  0. 1.0000     0. 
   1  -1   8    167.86   13.82  0. 1.0000     0. 
  -1   1  -8    181.39   11.88  0. 1.0000     0. 
  -1   1  -8    180.99   15.21  0. 1.0000     0. 
   1  -1   9    283.77   19.11  0. 1.0000     0. 
  -1   1  -9    260.79   19.61  0. 1.0000     0. 
  -1   1  -9    255.10   16.07  0. 1.0000     0. 
   1  -1   9    280.43   18.89  0. 1.0000     0. 
   1  -1  10     10.53    7.24  0. 1.0000     0. 
  -1   1 -10     17.07    8.36  0. 1.0000     0. 
   1  -1  11     28.11   10.10  0. 1.0000     0. 
   1  -1  11     37.54    9.53  0. 1.0000     0. 
  -1   1 -11     23.04    8.61  0. 1.0000     0. 
   1  -1  12     51.83   11.72  0. 1.0000     0. 
  -1   1 -12     46.35   10.94  0. 1.0000     0. 
   1  -1  12     31.44   10.47  0. 1.0000     0. 
   1  -1  13     22.12   10.10  0. 1.0000     0. 
   1  -1  13     18.44   10.11  0. 1.0000     0. 
  -1   1 -13      9.78    7.95  0. 1.0000     0. 
   1  -1  14     46.73   12.51  0. 1.0000     0. 
   1  -1  14     51.04   13.37  0. 1.0000     0. 
  -1   1 -14     68.82   13.65  0. 1.0000     0. 
   1  -1  14     63.37   12.75  0. 1.0000     0. 
   1  -1  15    149.69   17.84  0. 1.0000     0. 
  -1   1 -15    121.01   17.99  0. 1.0000     0. 
   1  -1  15    115.61   17.26  0. 1.0000     0. 
   1  -1  15    125.26   17.73  0. 1.0000     0. 
   1  -1  16     21.06   11.96  0. 1.0000     0. 
  -1   1 -16     -4.02   10.45  0. 1.0000     0. 
   1  -1  16     23.25   12.84  0. 1.0000     0. 
  -1   1 -17    135.65   20.09  0. 1.0000     0. 
   1  -1  17    102.39   18.09  0. 1.0000     0. 
   1  -1  17    115.56   18.76  0. 1.0000     0. 
  -1   1 -18      4.45   11.02  0. 1.0000     0. 
   1  -1  18     15.73   12.91  0. 1.0000     0. 
  -1   0  18     17.94   13.84  0. 1.0000     0. 
   1   0 -17      2.23   10.44  0. 1.0000     0. 
  -1   0  17      1.89   12.04  0. 1.0000     0. 
  -1   0  17     -1.97   12.13  0. 1.0000     0. 
  -1   0  16      3.72   12.10  0. 1.0000     0. 
  -1   0  16     30.26   14.36  0. 1.0000     0. 
   1   0 -16      6.31   10.59  0. 1.0000     0. 
  -1   0  15    129.70   18.29  0. 1.0000     0. 
   1   0 -15    133.54   19.01  0. 1.0000     0. 
  -1   0  15     83.84   16.87  0. 1.0000     0. 
  -1   0  14     85.90   15.88  0. 1.0000     0. 
  -1   0  14     64.74   14.25  0. 1.0000     0. 
   1   0 -14     74.83   14.23  0. 1.0000     0. 
  -1   0  13     23.90   12.29  0. 1.0000     0. 
  -1   0  13      2.84   10.11  0. 1.0000     0. 
   1   0 -13     21.87   10.27  0. 1.0000     0. 
  -1   0  12    513.52   32.15  0. 1.0000     0. 
   1   0 -12    522.77   33.88  0. 1.0000     0. 
  -1   0  12    485.37   32.35  0. 1.0000     0. 
  -1   0  11    421.37   27.50  0. 1.0000     0. 
  -1   0  11    377.65   27.54  0. 1.0000     0. 
   1   0 -11    449.94   26.33  0. 1.0000     0. 
  -1   0  11    398.50   25.31  0. 1.0000     0. 
  -1   0  10    197.79   17.91  0. 1.0000     0. 
  -1   0  10    182.47   15.04  0. 1.0000     0. 
  -1   0  10    177.14   16.56  0. 1.0000     0. 
   1   0 -10    190.73   15.70  0. 1.0000     0. 
  -1   0   9    413.87   25.47  0. 1.0000     0. 
   1   0  -9    419.66   24.06  0. 1.0000     0. 
  -1   0   9    357.58   23.86  0. 1.0000     0. 
  -1   0   9    384.01   22.79  0. 1.0000     0. 
  -1   0   8    718.08   32.68  0. 1.0000     0. 
  -1   0   8    687.91   34.19  0. 1.0000     0. 
   1   0  -8    666.25   34.70  0. 1.0000     0. 
  -1   0   8    697.56   35.68  0. 1.0000     0. 
  -1   0   8    701.41   36.23  0. 1.0000     0. 
  -1   0   7    244.03   17.28  0. 1.0000     0. 
  -1   0   7    295.13   16.10  0. 1.0000     0. 
  -1   0   7    250.06   16.74  0. 1.0000     0. 
   1   0  -7    258.72   13.88  0. 1.0000     0. 
  -1   0   7    268.22   14.79  0. 1.0000     0. 
   1   0  -7    223.26   16.33  0. 1.0000     0. 
  -1   0   7    241.23   15.42  0. 1.0000     0. 
   1   0  -7    222.39   13.02  0. 1.0000     0. 
   1   0  -6   1540.98   69.21  0. 1.0000     0. 
   1   0  -6   1635.40   67.15  0. 1.0000     0. 
   1   0  -6   1547.56   65.74  0. 1.0000     0. 
  -1   0   6   1569.07   67.14  0. 1.0000     0. 
  -1   0   6   1548.60   68.61  0. 1.0000     0. 
  -1   0   6   1592.55   69.00  0. 1.0000     0. 
   1   0  -6   1490.87   67.06  0. 1.0000     0. 
  -1   0   6   1560.87   68.33  0. 1.0000     0. 
  -1   0   6   1593.58   67.16  0. 1.0000     0. 
  -1   0   6   1652.91   68.31  0. 1.0000     0. 
   1   0  -6   1640.39   65.40  0. 1.0000     0. 
   1   0  -6   1553.88   68.18  0. 1.0000     0. 
  -1   0   6   1650.55   66.72  0. 1.0000     0. 
  -1   0   5   3833.43  144.15  0. 1.0000     0. 
   1   0  -5   3480.65  143.77  0. 1.0000     0. 
   1   0  -5   3530.13  142.88  0. 1.0000     0. 
  -1   0   5   3385.90  144.28  0. 1.0000     0. 
  -1   0   5   3609.49  142.91  0. 1.0000     0. 
   1   0  -5   3635.36  141.81  0. 1.0000     0. 
   1   0  -5   3605.15  143.27  0. 1.0000     0. 
  -1   0   5   3585.97  143.77  0. 1.0000     0. 
   1   0  -5   3545.00  142.11  0. 1.0000     0. 
  -1   0   5   3524.62  143.14  0. 1.0000     0. 
  -1   0   5   3538.47  144.13  0. 1.0000     0. 
  -1   0   5   3593.38  142.82  0. 1.0000     0. 
   1   0  -5   3243.33  144.30  0. 1.0000     0. 
   1   0  -4    301.77   16.37  0. 1.0000     0. 
   1   0  -4    300.10   15.02  0. 1.0000     0. 
   1   0  -4    306.72   15.85  0. 1.0000     0. 
   1   0  -4    296.42   15.54  0. 1.0000     0. 
   1   0  -4    324.29   15.44  0. 1.0000     0. 
  -1   0   4    323.44   15.43  0. 1.0000     0. 
  -1   0   4    318.19   16.87  0. 1.0000     0. 
  -1   0   4    308.14   16.71  0. 1.0000     0. 
   1   0  -4    329.10   17.06  0. 1.0000     0. 
  -1   0   4    298.00   15.80  0. 1.0000     0. 
  -1   0   4    286.91   16.12  0. 1.0000     0. 
  -1   0   4    332.53   15.96  0. 1.0000     0. 
   1   0  -3     19.91    4.48  0. 1.0000     0. 
  -1   0   3     28.15    4.23  0. 1.0000     0. 
   1   0  -3     26.25    3.85  0. 1.0000     0. 
  -1   0   3     21.55    3.93  0. 1.0000     0. 
  -1   0   3     26.51    5.27  0. 1.0000     0. 
   1   0  -3     19.07    5.30  0. 1.0000     0. 
   1   0  -3     22.33    4.77  0. 1.0000     0. 
   1   0  -3     23.13    4.04  0. 1.0000     0. 
  -1   0   3     24.97    3.34  0. 1.0000     0. 
  -1   0   3     22.58    4.52  0. 1.0000     0. 
   1   0  -3     26.17    3.74  0. 1.0000     0. 
   1   0  -3     21.13    3.46  0. 1.0000     0. 
  -1   0   2   5905.62  234.72  0. 1.0000     0. 
  -1   0   2   5886.73  233.15  0. 1.0000     0. 
   1   0  -2   5881.35  234.36  0. 1.0000     0. 
  -1   0   2   5774.58  234.58  0. 1.0000     0. 
   1   0  -2   6129.67  235.20  0. 1.0000     0. 
  -1   0   2   6216.89  234.44  0. 1.0000     0. 
  -1   0   2   5988.22  234.05  0. 1.0000     0. 
   1   0  -2   6025.73  233.87  0. 1.0000     0. 
   1   0  -2   6064.81  234.78  0. 1.0000     0. 
   1   0  -2   5938.89  234.38  0. 1.0000     0. 
  -1   0   2   5764.03  234.61  0. 1.0000     0. 
   1   0  -1   2196.34   63.88  0. 1.0000     0. 
  -1   0   1   2065.53   64.07  0. 1.0000     0. 
   1   0  -1   2164.14   62.80  0. 1.0000     0. 
   1   0  -1   2105.03   63.42  0. 1.0000     0. 
   1   0   0     18.70    1.75  0. 1.0000     0. 
  -1   0   0     -0.46    1.56  0. 1.0000     0. 
   1   0   0     28.90    2.55  0. 1.0000     0. 
  -1   0   0      1.89    1.32  0. 1.0000     0. 
   1   0   0     28.07    2.68  0. 1.0000     0. 
  -1   0   0      1.35    1.68  0. 1.0000     0. 
   1   0   0      6.90    1.62  0. 1.0000     0. 
   1   0   0     27.56    1.94  0. 1.0000     0. 
  -1   0  -1   1523.25   59.47  0. 1.0000     0. 
   1   0   1   1527.69   59.47  0. 1.0000     0. 
  -1   0  -1   1511.87   59.57  0. 1.0000     0. 
   1   0   1   1532.66   59.52  0. 1.0000     0. 
   1   0   1   1562.22   60.33  0. 1.0000     0. 
   1   0   2   4215.51  170.33  0. 1.0000     0. 
   1   0   2   4408.86  169.27  0. 1.0000     0. 
   1   0   2   4135.35  169.74  0. 1.0000     0. 
  -1   0  -2   4211.05  168.70  0. 1.0000     0. 
  -1   0  -2   4458.56  170.07  0. 1.0000     0. 
   1   0   2   4388.27  169.77  0. 1.0000     0. 
   1   0   3     87.97    6.34  0. 1.0000     0. 
   1   0   3     97.29    6.93  0. 1.0000     0. 
  -1   0  -3     95.02    5.97  0. 1.0000     0. 
  -1   0  -3     98.84    7.70  0. 1.0000     0. 
   1   0   3     91.76    6.25  0. 1.0000     0. 
  -1   0  -3     76.87    6.48  0. 1.0000     0. 
   1   0   3     73.26    6.86  0. 1.0000     0. 
   1   0   3     87.75    6.44  0. 1.0000     0. 
  -1   0  -4    774.60   34.22  0. 1.0000     0. 
  -1   0  -4    778.26   33.43  0. 1.0000     0. 
   1   0   4    751.90   34.69  0. 1.0000     0. 
   1   0   4    823.55   34.40  0. 1.0000     0. 
   1   0   4    761.78   33.67  0. 1.0000     0. 
  -1   0  -4    771.42   35.58  0. 1.0000     0. 
   1   0   4    753.99   34.86  0. 1.0000     0. 
  -1   0  -5   3535.71  147.09  0. 1.0000     0. 
   1   0   5   3590.71  146.10  0. 1.0000     0. 
  -1   0  -5   3751.17  145.24  0. 1.0000     0. 
  -1   0  -5   3540.76  144.20  0. 1.0000     0. 
   1   0   5   3619.93  145.39  0. 1.0000     0. 
   1   0   5   3563.45  144.51  0. 1.0000     0. 
  -1   0  -6    894.13   40.14  0. 1.0000     0. 
   1   0   6    855.53   38.39  0. 1.0000     0. 
  -1   0  -6    877.06   37.40  0. 1.0000     0. 
   1   0   6    838.11   36.62  0. 1.0000     0. 
  -1   0  -6    874.79   36.27  0. 1.0000     0. 
  -1   0  -6    710.22   32.30  0. 1.0000     0. 
   1   0   6    840.88   37.60  0. 1.0000     0. 
   1   0   6    854.41   32.64  0. 1.0000     0. 
   1   0   7    363.15   19.19  0. 1.0000     0. 
  -1   0  -7    324.24   19.28  0. 1.0000     0. 
   1   0   7    371.28   20.58  0. 1.0000     0. 
  -1   0  -7    353.48   22.04  0. 1.0000     0. 
   1   0   7    325.39   20.84  0. 1.0000     0. 
  -1   0  -8    635.59   34.53  0. 1.0000     0. 
  -1   0  -8    633.73   31.69  0. 1.0000     0. 
   1   0   8    621.38   32.56  0. 1.0000     0. 
   1   0   8    626.97   33.36  0. 1.0000     0. 
   1   0   9    339.39   21.96  0. 1.0000     0. 
  -1   0  -9    354.54   21.14  0. 1.0000     0. 
  -1   0  -9    384.48   24.57  0. 1.0000     0. 
   1   0   9    340.32   22.82  0. 1.0000     0. 
   1   0  10    142.65   13.76  0. 1.0000     0. 
   1   0  10    152.71   14.93  0. 1.0000     0. 
  -1   0 -10    156.39   13.21  0. 1.0000     0. 
   1   0  10    121.34   14.66  0. 1.0000     0. 
  -1   0 -10    142.72   15.74  0. 1.0000     0. 
  -1   0 -11    354.31   26.52  0. 1.0000     0. 
   1   0  11    384.51   26.15  0. 1.0000     0. 
   1   0  11    421.71   26.28  0. 1.0000     0. 
   1   0  11    347.03   23.95  0. 1.0000     0. 
   1   0  11    352.53   25.11  0. 1.0000     0. 
   1   0  12    385.98   26.15  0. 1.0000     0. 
   1   0  12    316.02   24.44  0. 1.0000     0. 
   1   0  12    360.23   24.07  0. 1.0000     0. 
   1   0  12    308.77   25.01  0. 1.0000     0. 
  -1   0 -12    318.87   25.56  0. 1.0000     0. 
   1   0  13     14.06    8.63  0. 1.0000     0. 
  -1   0 -13     39.02   11.72  0. 1.0000     0. 
   1   0  13     38.89   11.33  0. 1.0000     0. 
   1   0  13     33.99   11.26  0. 1.0000     0. 
   1   0  13     35.76   10.58  0. 1.0000     0. 
   1   0  14    113.69   16.67  0. 1.0000     0. 
  -1   0 -14    144.29   18.26  0. 1.0000     0. 
   1   0  14    115.78   16.10  0. 1.0000     0. 
   1   0  14    132.62   17.62  0. 1.0000     0. 
   1   0  15     75.94   15.51  0. 1.0000     0. 
   1   0  15     91.11   16.28  0. 1.0000     0. 
  -1   0 -15     89.86   16.18  0. 1.0000     0. 
   1   0  15     78.49   15.22  0. 1.0000     0. 
   1   0  16      7.34   10.94  0. 1.0000     0. 
  -1   0 -16      2.08   10.12  0. 1.0000     0. 
   1   0  16     21.00   12.25  0. 1.0000     0. 
   1   0  16      8.77   10.45  0. 1.0000     0. 
   1   0  17     59.56   15.56  0. 1.0000     0. 
  -1   0 -17     30.77   12.53  0. 1.0000     0. 
   1   0  17     29.17   13.69  0. 1.0000     0. 
   1   0  18      9.77   11.78  0. 1.0000     0. 
   1   1 -18     15.99   11.69  0. 1.0000     0. 
  -1  -1  18      8.23   12.97  0. 1.0000     0. 
  -1  -1  18     15.29   13.84  0. 1.0000     0. 
  -1  -1  17    204.82   22.70  0. 1.0000     0. 
   1   1 -17    199.83   23.67  0. 1.0000     0. 
  -1  -1  17    166.37   22.45  0. 1.0000     0. 
  -1  -1  16     20.44   11.75  0. 1.0000     0. 
   1   1 -16     24.49   11.90  0. 1.0000     0. 
  -1  -1  16     27.63   14.29  0. 1.0000     0. 
  -1  -1  15    109.52   16.18  0. 1.0000     0. 
  -1  -1  15     73.86   15.89  0. 1.0000     0. 
   1   1 -15     72.60   14.84  0. 1.0000     0. 
   1   1 -14    107.99   15.89  0. 1.0000     0. 
  -1  -1  14    119.24   17.41  0. 1.0000     0. 
  -1  -1  14     95.37   14.60  0. 1.0000     0. 
  -1  -1  13     22.89   10.57  0. 1.0000     0. 
   1   1 -13     -1.63    8.50  0. 1.0000     0. 
  -1  -1  13      1.46   10.23  0. 1.0000     0. 
  -1  -1  12     30.68   11.14  0. 1.0000     0. 
  -1  -1  12     49.12   11.22  0. 1.0000     0. 
  -1  -1  11      6.00    9.42  0. 1.0000     0. 
  -1  -1  11      6.62    8.05  0. 1.0000     0. 
  -1  -1  10     47.24   10.63  0. 1.0000     0. 
  -1  -1  10     50.03   10.16  0. 1.0000     0. 
   1   1 -10     71.77    9.83  0. 1.0000     0. 
  -1  -1   9    292.43   17.02  0. 1.0000     0. 
   1   1  -9    261.52   17.38  0. 1.0000     0. 
  -1  -1   9    255.33   18.51  0. 1.0000     0. 
  -1  -1   9    274.99   19.74  0. 1.0000     0. 
  -1  -1   8    187.62   12.77  0. 1.0000     0. 
  -1  -1   8    177.27   13.89  0. 1.0000     0. 
  -1  -1   8    188.39   15.11  0. 1.0000     0. 
   1   1  -8    153.81   15.30  0. 1.0000     0. 
  -1  -1   8    186.27   12.17  0. 1.0000     0. 
   1   1  -8    181.49   13.47  0. 1.0000     0. 
  -1  -1   7    169.32   11.32  0. 1.0000     0. 
   1   1  -7    169.71   10.99  0. 1.0000     0. 
  -1  -1   7    175.42   12.99  0. 1.0000     0. 
  -1  -1   7    185.57   12.16  0. 1.0000     0. 
   1   1  -7    123.71   13.88  0. 1.0000     0. 
   1   1  -7    177.65   12.71  0. 1.0000     0. 
  -1  -1   7    156.72   13.25  0. 1.0000     0. 
  -1  -1   6   1050.16   46.39  0. 1.0000     0. 
   1   1  -6   1067.32   49.32  0. 1.0000     0. 
  -1  -1   6   1079.88   45.75  0. 1.0000     0. 
  -1  -1   6   1060.31   47.67  0. 1.0000     0. 
  -1  -1   6   1049.06   47.74  0. 1.0000     0. 
  -1  -1   6   1040.09   46.63  0. 1.0000     0. 
   1   1  -6    991.08   45.36  0. 1.0000     0. 
   1   1  -6   1049.19   46.29  0. 1.0000     0. 
   1   1  -6   1072.57   46.67  0. 1.0000     0. 
   1   1  -6   1075.39   45.83  0. 1.0000     0. 
   1   1  -5   1507.24   63.50  0. 1.0000     0. 
   1   1  -5   1501.12   63.22  0. 1.0000     0. 
   1   1  -5   1524.52   65.94  0. 1.0000     0. 
  -1  -1   5   1495.01   62.94  0. 1.0000     0. 
   1   1  -5   1553.06   63.80  0. 1.0000     0. 
  -1  -1   5   1534.38   63.73  0. 1.0000     0. 
  -1  -1   5   1520.66   62.75  0. 1.0000     0. 
  -1  -1   5   1425.01   64.33  0. 1.0000     0. 
  -1  -1   5   1507.54   64.01  0. 1.0000     0. 
  -1  -1   5   1541.59   64.92  0. 1.0000     0. 
   1   1  -5   1494.61   63.01  0. 1.0000     0. 
   1   1  -5   1612.93   65.99  0. 1.0000     0. 
   1   1  -4   1555.56   62.01  0. 1.0000     0. 
  -1  -1   4   1497.37   62.88  0. 1.0000     0. 
  -1  -1   4   1479.34   61.43  0. 1.0000     0. 
   1   1  -4   1470.33   62.05  0. 1.0000     0. 
   1   1  -4   1478.92   63.63  0. 1.0000     0. 
  -1  -1   4   1534.73   61.70  0. 1.0000     0. 
   1   1  -4   1457.44   61.22  0. 1.0000     0. 
  -1  -1   4   1463.13   62.47  0. 1.0000     0. 
   1   1  -4   1434.21   63.26  0. 1.0000     0. 
  -1  -1   4   1501.03   61.61  0. 1.0000     0. 
   1   1  -4   1573.43   61.99  0. 1.0000     0. 
  -1  -1   4   1428.39   62.27  0. 1.0000     0. 
  -1  -1   3    337.85   17.86  0. 1.0000     0. 
   1   1  -3    387.65   17.32  0. 1.0000     0. 
   1   1  -3    370.88   16.52  0. 1.0000     0. 
   1   1  -3    403.65   19.00  0. 1.0000     0. 
  -1  -1   3    350.39   17.53  0. 1.0000     0. 
  -1  -1   3    338.53   17.35  0. 1.0000     0. 
  -1  -1   3    375.88   16.81  0. 1.0000     0. 
  -1  -1   3    366.63   17.25  0. 1.0000     0. 
   1   1  -3    359.37   17.34  0. 1.0000     0. 
  -1  -1   2   4844.47  195.28  0. 1.0000     0. 
   1   1  -2   5146.11  196.79  0. 1.0000     0. 
  -1  -1   2   5188.63  197.29  0. 1.0000     0. 
   1   1  -2   4975.34  195.94  0. 1.0000     0. 
   1   1  -2   4954.84  195.20  0. 1.0000     0. 
  -1  -1   2   4789.75  196.27  0. 1.0000     0. 
  -1  -1   2   5116.00  196.12  0. 1.0000     0. 
  -1  -1   2   4899.03  196.82  0. 1.0000     0. 
   1   1  -2   5086.64  197.47  0. 1.0000     0. 
  -1  -1   1   9959.29  394.50  0. 1.0000     0. 
   1   1  -1  10305.80  394.28  0. 1.0000     0. 
   1   1  -1  10096.30  394.99  0. 1.0000     0. 
  -1  -1   1   9883.63  394.72  0. 1.0000     0. 
   1   1  -1   9917.40  394.27  0. 1.0000     0. 
   1   1  -1  10257.20  394.63  0. 1.0000     0. 
  -1  -1   1   9959.09  392.89  0. 1.0000     0. 
  -1  -1   1  10180.70  394.04  0. 1.0000     0. 
  -1  -1   0    229.97   10.88  0. 1.0000     0. 
   1   1   0    191.92   10.42  0. 1.0000     0. 
  -1  -1   0    219.33   10.26  0. 1.0000     0. 
   1   1   0    219.26   11.35  0. 1.0000     0. 
   1   1   0    204.24   11.27  0. 1.0000     0. 
  -1  -1   0    216.71   11.73  0. 1.0000     0. 
  -1  -1   0    207.13   11.06  0. 1.0000     0. 
   1   1   1     73.56    4.96  0. 1.0000     0. 
   1   1   1     68.26    4.56  0. 1.0000     0. 
  -1  -1  -1     75.12    4.89  0. 1.0000     0. 
  -1  -1  -1     75.59    6.17  0. 1.0000     0. 
   1   1   1     70.55    6.03  0. 1.0000     0. 
  -1  -1  -1     75.90    4.80  0. 1.0000     0. 
  -1  -1  -1     73.01    5.39  0. 1.0000     0. 
   1   1   1     68.12    6.31  0. 1.0000     0. 
   1   1   1     79.28    6.22  0. 1.0000     0. 
   1   1   2    364.01   17.77  0. 1.0000     0. 
   1   1   2    350.70   17.42  0. 1.0000     0. 
  -1  -1  -2    360.29   17.63  0. 1.0000     0. 
  -1  -1  -2    375.01   15.69  0. 1.0000     0. 
   1   1   2    330.06   17.78  0. 1.0000     0. 
  -1  -1  -2    368.32   17.99  0. 1.0000     0. 
   1   1   2    365.12   15.87  0. 1.0000     0. 
  -1  -1  -2    346.89   15.29  0. 1.0000     0. 
  -1  -1  -2    366.66   16.61  0. 1.0000     0. 
   1   1   2    357.67   16.86  0. 1.0000     0. 
   1   1   2    345.22   15.11  0. 1.0000     0. 
   1   1   3    131.43    9.81  0. 1.0000     0. 
   1   1   3    128.12    8.28  0. 1.0000     0. 
  -1  -1  -3    133.12    9.23  0. 1.0000     0. 
  -1  -1  -3    158.40    8.92  0. 1.0000     0. 
   1   1   3    144.28    9.43  0. 1.0000     0. 
   1   1   3    135.21    9.17  0. 1.0000     0. 
  -1  -1  -3    147.58    8.11  0. 1.0000     0. 
   1   1   3    143.80   10.05  0. 1.0000     0. 
  -1  -1  -3    129.23    9.58  0. 1.0000     0. 
   1   1   4    892.20   39.60  0. 1.0000     0. 
  -1  -1  -4    895.98   37.97  0. 1.0000     0. 
   1   1   4    914.02   38.82  0. 1.0000     0. 
  -1  -1  -4    895.67   40.08  0. 1.0000     0. 
   1   1   4    857.25   40.26  0. 1.0000     0. 
   1   1   4    835.30   39.09  0. 1.0000     0. 
   1   1   4    933.81   40.44  0. 1.0000     0. 
  -1  -1  -4    868.68   38.71  0. 1.0000     0. 
  -1  -1  -5    264.25   14.01  0. 1.0000     0. 
   1   1   5    293.30   13.24  0. 1.0000     0. 
  -1  -1  -5    264.32   10.19  0. 1.0000     0. 
   1   1   5    270.86   11.76  0. 1.0000     0. 
   1   1   5    306.02   12.49  0. 1.0000     0. 
   1   1   5    258.97   13.03  0. 1.0000     0. 
  -1  -1  -5    259.22   12.61  0. 1.0000     0. 
   1   1   5    258.31   12.67  0. 1.0000     0. 
   1   1   5    259.01   13.47  0. 1.0000     0. 
   1   1   6     94.43   10.70  0. 1.0000     0. 
  -1  -1  -6     94.83    9.71  0. 1.0000     0. 
  -1  -1  -6     90.99    8.08  0. 1.0000     0. 
   1   1   6     98.83    9.89  0. 1.0000     0. 
  -1  -1  -6    111.85   11.28  0. 1.0000     0. 
   1   1   6     98.66    9.45  0. 1.0000     0. 
   1   1   6    111.64   11.09  0. 1.0000     0. 
   1   1   6    117.09   10.58  0. 1.0000     0. 
   1   1   7     82.55    9.66  0. 1.0000     0. 
  -1  -1  -7     94.91    9.72  0. 1.0000     0. 
  -1  -1  -7     75.67   10.22  0. 1.0000     0. 
   1   1   7     85.71    9.69  0. 1.0000     0. 
   1   1   7     74.32   10.18  0. 1.0000     0. 
   1   1   7     94.86   10.67  0. 1.0000     0. 
   1   1   8    263.47   18.20  0. 1.0000     0. 
   1   1   8    237.65   17.07  0. 1.0000     0. 
  -1  -1  -8    234.78   18.07  0. 1.0000     0. 
   1   1   8    237.58   16.70  0. 1.0000     0. 
   1   1   8    222.66   17.70  0. 1.0000     0. 
  -1  -1  -8    213.11   16.25  0. 1.0000     0. 
   1   1   9     67.41    9.69  0. 1.0000     0. 
  -1  -1  -9     65.50    9.76  0. 1.0000     0. 
  -1  -1  -9     44.83    9.79  0. 1.0000     0. 
   1   1   9     68.50   11.00  0. 1.0000     0. 
   1   1   9     59.52    9.91  0. 1.0000     0. 
   1   1   9     55.46   10.17  0. 1.0000     0. 
   1   1  10   1460.67   66.75  0. 1.0000     0. 
  -1  -1 -10   1294.57   68.40  0. 1.0000     0. 
  -1  -1 -10   1524.91   66.79  0. 1.0000     0. 
   1   1  10   1397.51   67.67  0. 1.0000     0. 
   1   1  10   1434.51   66.38  0. 1.0000     0. 
   1   1  10   1406.33   67.71  0. 1.0000     0. 
   1   1  11     13.81    7.47  0. 1.0000     0. 
  -1  -1 -11     23.79    9.22  0. 1.0000     0. 
  -1  -1 -11     21.59    8.01  0. 1.0000     0. 
   1   1  11     35.90   11.22  0. 1.0000     0. 
   1   1  11     35.06   10.58  0. 1.0000     0. 
   1   1  11     39.34   10.62  0. 1.0000     0. 
   1   1  12    108.34   15.49  0. 1.0000     0. 
   1   1  12    106.15   15.04  0. 1.0000     0. 
  -1  -1 -12    105.70   13.30  0. 1.0000     0. 
  -1  -1 -12    126.43   16.04  0. 1.0000     0. 
   1   1  12     93.44   14.74  0. 1.0000     0. 
   1   1  12    109.36   13.63  0. 1.0000     0. 
   1   1  13    133.48   17.20  0. 1.0000     0. 
  -1  -1 -13    109.04   16.48  0. 1.0000     0. 
   1   1  13    124.20   16.90  0. 1.0000     0. 
   1   1  13    134.98   17.29  0. 1.0000     0. 
   1   1  14    235.82   23.32  0. 1.0000     0. 
  -1  -1 -14    263.48   24.35  0. 1.0000     0. 
   1   1  14    210.58   21.35  0. 1.0000     0. 
   1   1  14    218.90   22.27  0. 1.0000     0. 
  -1  -1 -15     93.29   16.54  0. 1.0000     0. 
   1   1  15     83.71   16.44  0. 1.0000     0. 
   1   1  15    104.96   17.14  0. 1.0000     0. 
   1   1  15     93.05   16.06  0. 1.0000     0. 
   1   1  16     -3.49   11.34  0. 1.0000     0. 
   1   1  16     27.69   12.24  0. 1.0000     0. 
   1   1  16      9.48   12.20  0. 1.0000     0. 
   1   1  17     10.02   14.03  0. 1.0000     0. 
   1   2 -18     64.35   15.29  0. 1.0000     0. 
  -1  -2  18     51.16   15.55  0. 1.0000     0. 
  -1  -2  17     87.21   17.34  0. 1.0000     0. 
   1   2 -17     82.05   15.56  0. 1.0000     0. 
  -1  -2  17     81.43   16.74  0. 1.0000     0. 
  -1  -2  16     49.13   13.37  0. 1.0000     0. 
  -1  -2  16     27.32   13.16  0. 1.0000     0. 
   1   2 -16     39.68   12.59  0. 1.0000     0. 
   1   2 -15     50.03   12.91  0. 1.0000     0. 
  -1  -2  15     53.44   12.88  0. 1.0000     0. 
  -1  -2  15     59.38   13.57  0. 1.0000     0. 
  -1  -2  14     90.55   14.52  0. 1.0000     0. 
   1   2 -14    108.49   15.87  0. 1.0000     0. 
  -1  -2  14     65.86   14.66  0. 1.0000     0. 
  -1  -2  13     23.02   11.30  0. 1.0000     0. 
  -1  -2  13     -1.29    8.94  0. 1.0000     0. 
  -1  -2  12     28.74   10.96  0. 1.0000     0. 
  -1  -2  12     14.02    9.57  0. 1.0000     0. 
  -1  -2  11     52.05   11.38  0. 1.0000     0. 
  -1  -2  11     24.08    8.87  0. 1.0000     0. 
  -1  -2  10    717.01   34.86  0. 1.0000     0. 
   1   2 -10    744.55   40.30  0. 1.0000     0. 
  -1  -2  10    623.01   36.28  0. 1.0000     0. 
  -1  -2  10    646.90   35.71  0. 1.0000     0. 
  -1  -2   9    325.87   19.27  0. 1.0000     0. 
  -1  -2   9    301.30   20.27  0. 1.0000     0. 
  -1  -2   9    268.79   18.96  0. 1.0000     0. 
   1   2  -9    286.38   22.38  0. 1.0000     0. 
  -1  -2   8    775.02   38.74  0. 1.0000     0. 
   1   2  -8    752.84   36.02  0. 1.0000     0. 
  -1  -2   8    744.31   37.34  0. 1.0000     0. 
   1   2  -8    890.83   42.22  0. 1.0000     0. 
  -1  -2   8    784.07   37.54  0. 1.0000     0. 
   1   2  -7    479.46   23.59  0. 1.0000     0. 
   1   2  -7    474.34   23.73  0. 1.0000     0. 
  -1  -2   7    484.44   25.45  0. 1.0000     0. 
  -1  -2   7    489.85   23.41  0. 1.0000     0. 
  -1  -2   7    486.17   24.97  0. 1.0000     0. 
  -1  -2   7    459.77   25.65  0. 1.0000     0. 
   1   2  -7    455.29   27.60  0. 1.0000     0. 
  -1  -2   6   1422.38   59.18  0. 1.0000     0. 
   1   2  -6   1424.40   58.97  0. 1.0000     0. 
   1   2  -6   1313.24   58.52  0. 1.0000     0. 
  -1  -2   6   1423.50   59.99  0. 1.0000     0. 
  -1  -2   6   1413.20   58.45  0. 1.0000     0. 
   1   2  -6   1444.94   59.56  0. 1.0000     0. 
  -1  -2   6   1408.85   60.71  0. 1.0000     0. 
   1   2  -6   1397.16   63.29  0. 1.0000     0. 
  -1  -2   6   1336.85   60.64  0. 1.0000     0. 
   1   2  -6   1313.45   61.87  0. 1.0000     0. 
   1   2  -5    489.01   23.86  0. 1.0000     0. 
  -1  -2   5    500.78   23.62  0. 1.0000     0. 
   1   2  -5    487.99   23.63  0. 1.0000     0. 
   1   2  -5    485.28   25.72  0. 1.0000     0. 
   1   2  -5    485.67   26.94  0. 1.0000     0. 
   1   2  -5    481.19   22.90  0. 1.0000     0. 
   1   2  -5    458.45   22.88  0. 1.0000     0. 
  -1  -2   5    547.87   25.52  0. 1.0000     0. 
  -1  -2   5    504.77   24.65  0. 1.0000     0. 
  -1  -2   4    156.38   11.29  0. 1.0000     0. 
  -1  -2   4    153.58   11.14  0. 1.0000     0. 
   1   2  -4    150.32    9.24  0. 1.0000     0. 
  -1  -2   4    140.45    9.89  0. 1.0000     0. 
   1   2  -4    156.55   11.66  0. 1.0000     0. 
  -1  -2   4    142.82   10.11  0. 1.0000     0. 
  -1  -2   4    101.39   10.38  0. 1.0000     0. 
   1   2  -4    164.92    8.80  0. 1.0000     0. 
  -1  -2   4    156.90    9.20  0. 1.0000     0. 
   1   2  -4    140.24    9.26  0. 1.0000     0. 
  -1  -2   3     47.19    5.39  0. 1.0000     0. 
  -1  -2   3     51.68    6.34  0. 1.0000     0. 
   1   2  -3     49.57    4.68  0. 1.0000     0. 
  -1  -2   3     27.26    5.87  0. 1.0000     0. 
  -1  -2   3     50.61    5.09  0. 1.0000     0. 
  -1  -2   3     45.64    4.12  0. 1.0000     0. 
  -1  -2   3     33.03    5.96  0. 1.0000     0. 
   1   2  -2   1087.00   46.47  0. 1.0000     0. 
   1   2  -2   1102.21   44.25  0. 1.0000     0. 
   1   2  -2   1136.22   45.91  0. 1.0000     0. 
  -1  -2   2   1155.07   46.16  0. 1.0000     0. 
   1   2  -2   1122.23   45.72  0. 1.0000     0. 
  -1  -2   2   1026.20   46.11  0. 1.0000     0. 
  -1  -2   2   1031.92   44.27  0. 1.0000     0. 
   1   2  -2   1156.68   45.54  0. 1.0000     0. 
  -1  -2   2   1104.27   46.32  0. 1.0000     0. 
   1   2  -1    471.74   23.17  0. 1.0000     0. 
  -1  -2   1    492.57   22.42  0. 1.0000     0. 
  -1  -2   1    458.52   22.30  0. 1.0000     0. 
   1   2  -1    503.03   22.17  0. 1.0000     0. 
   1   2  -1    461.90   21.77  0. 1.0000     0. 
  -1  -2   1    468.53   20.19  0. 1.0000     0. 
   1   2  -1    429.05   22.64  0. 1.0000     0. 
  -1  -2   1    488.90   20.39  0. 1.0000     0. 
   1   2   0   6163.23  243.90  0. 1.0000     0. 
  -1  -2   0   6177.38  243.77  0. 1.0000     0. 
   1   2   0   6051.10  244.74  0. 1.0000     0. 
   1   2   0   6348.33  244.31  0. 1.0000     0. 
  -1  -2   0   6059.14  243.54  0. 1.0000     0. 
  -1  -2   0   6332.88  244.77  0. 1.0000     0. 
  -1  -2   0   6095.79  241.19  0. 1.0000     0. 
   1   2   0   6217.52  243.15  0. 1.0000     0. 
  -1  -2  -1    220.81   11.62  0. 1.0000     0. 
  -1  -2  -1    220.67   10.10  0. 1.0000     0. 
   1   2   1    222.16   11.28  0. 1.0000     0. 
  -1  -2  -1    231.78   13.23  0. 1.0000     0. 
   1   2   1    200.29   12.46  0. 1.0000     0. 
  -1  -2  -1    211.23   11.07  0. 1.0000     0. 
  -1  -2  -1    244.65   12.51  0. 1.0000     0. 
   1   2   1    210.56   10.01  0. 1.0000     0. 
   1   2   1    199.85   13.22  0. 1.0000     0. 
  -1  -2  -2    233.19   11.85  0. 1.0000     0. 
  -1  -2  -2    221.02   14.17  0. 1.0000     0. 
  -1  -2  -2    225.74   12.35  0. 1.0000     0. 
  -1  -2  -2    239.70   11.40  0. 1.0000     0. 
   1   2   2    266.27   15.02  0. 1.0000     0. 
   1   2   2    252.54   11.79  0. 1.0000     0. 
   1   2   2    222.17   13.06  0. 1.0000     0. 
  -1  -2  -2    224.76   13.45  0. 1.0000     0. 
  -1  -2  -3   1087.12   45.05  0. 1.0000     0. 
   1   2   3   1073.84   46.12  0. 1.0000     0. 
  -1  -2  -3   1054.74   45.52  0. 1.0000     0. 
   1   2   3   1076.55   49.05  0. 1.0000     0. 
   1   2   3   1061.41   47.63  0. 1.0000     0. 
   1   2   3   1137.71   45.14  0. 1.0000     0. 
   1   2   3   1149.18   48.27  0. 1.0000     0. 
   1   2   3   1107.36   48.14  0. 1.0000     0. 
  -1  -2  -3   1178.30   49.50  0. 1.0000     0. 
   1   2   3   1103.67   49.03  0. 1.0000     0. 
  -1  -2  -3   1094.58   47.93  0. 1.0000     0. 
  -1  -2  -3   1087.65   46.80  0. 1.0000     0. 
   1   2   4   3562.72  134.44  0. 1.0000     0. 
  -1  -2  -4   3587.55  135.84  0. 1.0000     0. 
   1   2   4   2884.82  131.73  0. 1.0000     0. 
   1   2   4   3410.34  135.93  0. 1.0000     0. 
  -1  -2  -4   3451.02  137.26  0. 1.0000     0. 
   1   2   4   3392.70  137.27  0. 1.0000     0. 
  -1  -2  -4   3411.93  134.60  0. 1.0000     0. 
   1   2   4   2819.69  134.98  0. 1.0000     0. 
  -1  -2  -4   3489.74  131.72  0. 1.0000     0. 
   1   2   4   3456.48  135.89  0. 1.0000     0. 
  -1  -2  -4   3498.37  133.45  0. 1.0000     0. 
   1   2   4   3504.76  137.12  0. 1.0000     0. 
  -1  -2  -5    668.28   27.04  0. 1.0000     0. 
  -1  -2  -5    646.40   30.67  0. 1.0000     0. 
  -1  -2  -5    650.88   33.15  0. 1.0000     0. 
  -1  -2  -5    638.91   29.62  0. 1.0000     0. 
   1   2   5    596.14   33.08  0. 1.0000     0. 
   1   2   5    665.16   31.14  0. 1.0000     0. 
   1   2   5    621.69   32.25  0. 1.0000     0. 
   1   2   5    663.47   33.06  0. 1.0000     0. 
   1   2   6    115.32   11.33  0. 1.0000     0. 
  -1  -2  -6     80.64    7.44  0. 1.0000     0. 
   1   2   6    104.06   11.69  0. 1.0000     0. 
   1   2   6     92.72    9.62  0. 1.0000     0. 
  -1  -2  -6     95.48   10.35  0. 1.0000     0. 
   1   2   6     90.99   10.59  0. 1.0000     0. 
  -1  -2  -7    352.58   22.98  0. 1.0000     0. 
   1   2   7    379.52   23.29  0. 1.0000     0. 
   1   2   7    394.12   24.31  0. 1.0000     0. 
   1   2   7    369.59   22.86  0. 1.0000     0. 
   1   2   7    389.96   22.08  0. 1.0000     0. 
   1   2   8    327.04   20.38  0. 1.0000     0. 
   1   2   8    311.40   21.93  0. 1.0000     0. 
   1   2   8    282.17   20.59  0. 1.0000     0. 
  -1  -2  -8    257.08   20.17  0. 1.0000     0. 
   1   2   8    341.80   21.41  0. 1.0000     0. 
   1   2   9     87.16   12.23  0. 1.0000     0. 
  -1  -2  -9     45.89    9.70  0. 1.0000     0. 
   1   2   9     63.42   10.54  0. 1.0000     0. 
   1   2   9     63.31   11.60  0. 1.0000     0. 
   1   2   9     72.89   11.39  0. 1.0000     0. 
  -1  -2  -9     66.92   11.74  0. 1.0000     0. 
  -1  -2 -10    544.04   33.53  0. 1.0000     0. 
  -1  -2 -10    613.31   36.13  0. 1.0000     0. 
   1   2  10    565.68   33.23  0. 1.0000     0. 
   1   2  10    595.70   35.32  0. 1.0000     0. 
   1   2  10    598.26   34.61  0. 1.0000     0. 
   1   2  10    545.93   32.88  0. 1.0000     0. 
   1   2  11    206.30   19.05  0. 1.0000     0. 
  -1  -2 -11    202.09   18.77  0. 1.0000     0. 
   1   2  11    242.21   19.36  0. 1.0000     0. 
   1   2  11    248.65   21.44  0. 1.0000     0. 
   1   2  11    205.54   20.05  0. 1.0000     0. 
   1   2  12    129.61   15.82  0. 1.0000     0. 
  -1  -2 -12    137.57   16.31  0. 1.0000     0. 
   1   2  12    155.97   18.55  0. 1.0000     0. 
   1   2  12    184.64   19.71  0. 1.0000     0. 
   1   2  12    165.71   17.47  0. 1.0000     0. 
   1   2  13    255.95   24.08  0. 1.0000     0. 
   1   2  13    214.55   22.95  0. 1.0000     0. 
  -1  -2 -13    276.73   22.82  0. 1.0000     0. 
   1   2  14    140.57   18.93  0. 1.0000     0. 
   1   2  14    142.76   18.72  0. 1.0000     0. 
   1   2  15     62.57   15.51  0. 1.0000     0. 
   1   2  15     63.09   15.72  0. 1.0000     0. 
   1   2  16     35.42   15.61  0. 1.0000     0. 
   1   2  16     34.77   13.81  0. 1.0000     0. 
   1   3 -18      4.30   10.81  0. 1.0000     0. 
  -1  -3  17     92.35   18.27  0. 1.0000     0. 
   1   3 -17    105.97   17.89  0. 1.0000     0. 
  -1  -3  16    126.20   18.89  0. 1.0000     0. 
   1   3 -16    103.59   16.75  0. 1.0000     0. 
   1   3 -15      3.60    9.65  0. 1.0000     0. 
  -1  -3  15     16.81   11.66  0. 1.0000     0. 
  -1  -3  14      4.65   10.28  0. 1.0000     0. 
  -1  -3  14     -2.72    8.74  0. 1.0000     0. 
  -1  -3  13     33.54   10.20  0. 1.0000     0. 
  -1  -3  13     21.42   10.39  0. 1.0000     0. 
  -1  -3  12     39.05   10.54  0. 1.0000     0. 
  -1  -3  12     41.70    9.95  0. 1.0000     0. 
  -1  -3  11    436.74   29.00  0. 1.0000     0. 
  -1  -3  11    488.21   28.33  0. 1.0000     0. 
   1   3 -11    460.54   31.90  0. 1.0000     0. 
  -1  -3  10    216.85   16.64  0. 1.0000     0. 
   1   3 -10    219.27   20.74  0. 1.0000     0. 
  -1  -3  10    216.41   18.18  0. 1.0000     0. 
  -1  -3  10    261.57   17.92  0. 1.0000     0. 
  -1  -3   9    191.40   15.29  0. 1.0000     0. 
  -1  -3   9    197.68   14.69  0. 1.0000     0. 
  -1  -3   9    177.14   15.18  0. 1.0000     0. 
   1   3  -9    155.18   17.51  0. 1.0000     0. 
  -1  -3   8    958.74   43.92  0. 1.0000     0. 
  -1  -3   8    946.64   44.71  0. 1.0000     0. 
  -1  -3   8    908.19   44.72  0. 1.0000     0. 
   1   3  -8    887.34   47.13  0. 1.0000     0. 
   1   3  -7     62.03   10.56  0. 1.0000     0. 
   1   3  -7     82.22   10.51  0. 1.0000     0. 
  -1  -3   7     70.35    8.01  0. 1.0000     0. 
  -1  -3   7     74.50    9.21  0. 1.0000     0. 
  -1  -3   7     66.54    8.57  0. 1.0000     0. 
  -1  -3   6    560.15   28.48  0. 1.0000     0. 
   1   3  -6    543.09   25.14  0. 1.0000     0. 
   1   3  -6    574.57   30.71  0. 1.0000     0. 
   1   3  -6    597.36   28.95  0. 1.0000     0. 
  -1  -3   6    560.96   27.70  0. 1.0000     0. 
  -1  -3   6    548.45   27.02  0. 1.0000     0. 
  -1  -3   6    600.69   26.81  0. 1.0000     0. 
   1   3  -5    117.19    8.21  0. 1.0000     0. 
   1   3  -5    118.69   11.35  0. 1.0000     0. 
  -1  -3   5    136.14   11.46  0. 1.0000     0. 
  -1  -3   5    118.05    8.58  0. 1.0000     0. 
  -1  -3   5    115.58    9.37  0. 1.0000     0. 
  -1  -3   5    107.02    9.87  0. 1.0000     0. 
   1   3  -5    108.58    8.75  0. 1.0000     0. 
  -1  -3   5    101.41   11.49  0. 1.0000     0. 
   1   3  -4    308.57   19.06  0. 1.0000     0. 
  -1  -3   4    325.66   19.46  0. 1.0000     0. 
  -1  -3   4    238.18   19.32  0. 1.0000     0. 
  -1  -3   4    335.20   17.51  0. 1.0000     0. 
  -1  -3   4    363.62   17.80  0. 1.0000     0. 
  -1  -3   4    350.79   19.24  0. 1.0000     0. 
  -1  -3   4    331.29   16.63  0. 1.0000     0. 
  -1  -3   3    286.88   17.35  0. 1.0000     0. 
   1   3  -3    290.02   16.46  0. 1.0000     0. 
  -1  -3   3    284.74   17.07  0. 1.0000     0. 
  -1  -3   3    286.83   15.24  0. 1.0000     0. 
   1   3  -3    298.28   15.39  0. 1.0000     0. 
  -1  -3   3    303.21   17.57  0. 1.0000     0. 
   1   3  -3    307.53   18.01  0. 1.0000     0. 
  -1  -3   2   2335.77   73.90  0. 1.0000     0. 
   1   3  -2   2152.62   76.97  0. 1.0000     0. 
  -1  -3   2   2245.40   77.15  0. 1.0000     0. 
   1   3  -2   2377.26   75.32  0. 1.0000     0. 
   1   3  -2   2214.82   75.94  0. 1.0000     0. 
  -1  -3   2   2303.93   74.07  0. 1.0000     0. 
   1   3  -2   2217.09   75.45  0. 1.0000     0. 
  -1  -3   2   2225.97   76.56  0. 1.0000     0. 
   1   3  -2   2385.17   79.75  0. 1.0000     0. 
  -1  -3   1    876.22   36.65  0. 1.0000     0. 
   1   3  -1    816.12   38.27  0. 1.0000     0. 
  -1  -3   1    891.26   38.76  0. 1.0000     0. 
   1   3  -1    823.92   38.12  0. 1.0000     0. 
  -1  -3   1    872.40   39.24  0. 1.0000     0. 
   1   3  -1    943.52   41.58  0. 1.0000     0. 
  -1  -3   1    916.79   39.68  0. 1.0000     0. 
   1   3  -1    864.75   39.50  0. 1.0000     0. 
  -1  -3   0    463.24   22.78  0. 1.0000     0. 
   1   3   0    469.88   23.82  0. 1.0000     0. 
  -1  -3   0    466.59   23.21  0. 1.0000     0. 
   1   3   0    440.46   21.88  0. 1.0000     0. 
  -1  -3   0    512.78   24.43  0. 1.0000     0. 
   1   3   0    463.19   22.46  0. 1.0000     0. 
   1   3   0    429.44   25.02  0. 1.0000     0. 
   1   3   0    481.13   23.07  0. 1.0000     0. 
  -1  -3   0    484.08   20.69  0. 1.0000     0. 
   1   3   1    206.73   13.28  0. 1.0000     0. 
  -1  -3  -1    216.29   14.49  0. 1.0000     0. 
   1   3   1    250.86   13.02  0. 1.0000     0. 
   1   3   1    233.07   14.21  0. 1.0000     0. 
  -1  -3  -1    238.86   14.69  0. 1.0000     0. 
  -1  -3  -1    221.97   12.71  0. 1.0000     0. 
   1   3   1    219.21   16.44  0. 1.0000     0. 
  -1  -3  -1    209.57   13.13  0. 1.0000     0. 
   1   3   1    222.50   11.23  0. 1.0000     0. 
  -1  -3  -2    402.40   15.74  0. 1.0000     0. 
   1   3   2    382.10   16.98  0. 1.0000     0. 
  -1  -3  -2    421.83   15.89  0. 1.0000     0. 
  -1  -3  -2    432.70   18.36  0. 1.0000     0. 
   1   3   2    395.64   15.14  0. 1.0000     0. 
   1   3   2    400.62   20.00  0. 1.0000     0. 
   1   3   2    385.51   14.18  0. 1.0000     0. 
  -1  -3  -2    386.84   18.45  0. 1.0000     0. 
  -1  -3  -2    407.46   14.07  0. 1.0000     0. 
  -1  -3  -3     20.95    4.47  0. 1.0000     0. 
   1   3   3     23.97    4.02  0. 1.0000     0. 
  -1  -3  -3     18.48    5.87  0. 1.0000     0. 
  -1  -3  -3     20.49    4.46  0. 1.0000     0. 
   1   3   3     24.78    5.66  0. 1.0000     0. 
  -1  -3  -3     20.97    5.40  0. 1.0000     0. 
   1   3   3     21.19    5.34  0. 1.0000     0. 
   1   3   3     28.19    8.19  0. 1.0000     0. 
  -1  -3  -4    975.48   43.55  0. 1.0000     0. 
  -1  -3  -4   1009.75   41.70  0. 1.0000     0. 
   1   3   4    988.97   46.78  0. 1.0000     0. 
  -1  -3  -4    932.23   46.41  0. 1.0000     0. 
   1   3   4    945.62   44.99  0. 1.0000     0. 
   1   3   5    933.49   45.77  0. 1.0000     0. 
   1   3   5   1008.62   47.19  0. 1.0000     0. 
  -1  -3  -5    979.56   47.32  0. 1.0000     0. 
   1   3   6     88.75   11.44  0. 1.0000     0. 
   1   3   6     89.54   11.41  0. 1.0000     0. 
  -1  -3  -6     95.53   11.42  0. 1.0000     0. 
   1   3   7     34.81    8.27  0. 1.0000     0. 
   1   3   7     45.75    9.91  0. 1.0000     0. 
  -1  -3  -7     56.03    9.89  0. 1.0000     0. 
   1   3   7     49.12    9.88  0. 1.0000     0. 
   1   3   8     61.02   11.47  0. 1.0000     0. 
   1   3   8     69.12    9.85  0. 1.0000     0. 
   1   3   8     58.55   10.94  0. 1.0000     0. 
   1   3   8     66.42   12.21  0. 1.0000     0. 
  -1  -3  -8     66.96   11.69  0. 1.0000     0. 
   1   3   9     58.28   11.20  0. 1.0000     0. 
  -1  -3  -9     51.73   11.00  0. 1.0000     0. 
   1   3   9     44.83    9.54  0. 1.0000     0. 
   1   3   9     48.73   12.31  0. 1.0000     0. 
   1   3   9     44.74   11.76  0. 1.0000     0. 
   1   3  10     -9.32   10.16  0. 1.0000     0. 
   1   3  10      2.86    9.73  0. 1.0000     0. 
  -1  -3 -10      5.58    8.00  0. 1.0000     0. 
   1   3  10     12.74    8.84  0. 1.0000     0. 
   1   3  11     39.39   10.85  0. 1.0000     0. 
   1   3  11     40.04   11.94  0. 1.0000     0. 
  -1  -3 -11     38.76   10.64  0. 1.0000     0. 
   1   3  11     46.59   13.00  0. 1.0000     0. 
  -1  -3 -12     65.02   12.59  0. 1.0000     0. 
   1   3  12     55.27   13.51  0. 1.0000     0. 
  -1  -3 -13    105.46   15.48  0. 1.0000     0. 
   1   3  13     91.90   16.48  0. 1.0000     0. 
   1   3  14     83.78   17.16  0. 1.0000     0. 
  -1  -3 -14     72.07   14.03  0. 1.0000     0. 
   1   3  15     44.49   15.08  0. 1.0000     0. 
   1   3  16     42.72   14.69  0. 1.0000     0. 
  -1  -4  17      9.54   12.40  0. 1.0000     0. 
  -1  -4  16     19.69   13.18  0. 1.0000     0. 
  -1  -4  15     11.72   11.42  0. 1.0000     0. 
  -1  -4  14     20.17   10.21  0. 1.0000     0. 
  -1  -4  13     11.42    9.47  0. 1.0000     0. 
   1   4 -12    165.87   20.25  0. 1.0000     0. 
  -1  -4  12    201.35   18.42  0. 1.0000     0. 
  -1  -4  11    165.68   15.78  0. 1.0000     0. 
   1   4 -11    146.66   18.70  0. 1.0000     0. 
  -1  -4  11    167.24   16.39  0. 1.0000     0. 
   1   4 -10    610.40   39.41  0. 1.0000     0. 
  -1  -4  10    748.56   37.47  0. 1.0000     0. 
  -1  -4  10    623.53   34.38  0. 1.0000     0. 
  -1  -4  10    658.62   35.91  0. 1.0000     0. 
  -1  -4   9    238.99   18.30  0. 1.0000     0. 
  -1  -4   9    246.20   18.90  0. 1.0000     0. 
  -1  -4   9    257.87   17.51  0. 1.0000     0. 
   1   4  -9    266.53   21.80  0. 1.0000     0. 
  -1  -4   8   1887.23   81.40  0. 1.0000     0. 
  -1  -4   8   2043.70   84.78  0. 1.0000     0. 
  -1  -4   8   1851.23   83.02  0. 1.0000     0. 
   1   4  -8   1795.28   85.96  0. 1.0000     0. 
   1   4  -7    128.06   12.70  0. 1.0000     0. 
  -1  -4   7    153.82   13.71  0. 1.0000     0. 
   1   4  -7    129.04   15.14  0. 1.0000     0. 
  -1  -4   7    145.95   11.11  0. 1.0000     0. 
  -1  -4   7    148.02   12.43  0. 1.0000     0. 
  -1  -4   6    256.20   17.50  0. 1.0000     0. 
  -1  -4   6    215.40   14.12  0. 1.0000     0. 
  -1  -4   6    234.77   15.58  0. 1.0000     0. 
   1   4  -6    229.23   16.15  0. 1.0000     0. 
  -1  -4   5     85.27   10.36  0. 1.0000     0. 
  -1  -4   5    103.11    8.76  0. 1.0000     0. 
  -1  -4   5     75.49    7.28  0. 1.0000     0. 
   1   4  -5     92.53    9.89  0. 1.0000     0. 
  -1  -4   4     11.65    3.43  0. 1.0000     0. 
  -1  -4   4     19.09    7.07  0. 1.0000     0. 
  -1  -4   4     16.19    4.27  0. 1.0000     0. 
   1   4  -3    467.82   25.42  0. 1.0000     0. 
  -1  -4   3    481.13   25.55  0. 1.0000     0. 
   1   4  -3    449.87   23.16  0. 1.0000     0. 
  -1  -4   3    524.04   22.80  0. 1.0000     0. 
  -1  -4   3    455.09   22.56  0. 1.0000     0. 
   1   4  -3    402.27   27.43  0. 1.0000     0. 
   1   4  -3    446.45   22.37  0. 1.0000     0. 
  -1  -4   2   1608.93   65.72  0. 1.0000     0. 
   1   4  -2   1476.80   68.15  0. 1.0000     0. 
  -1  -4   2   1554.97   68.74  0. 1.0000     0. 
  -1  -4   2   1622.96   67.75  0. 1.0000     0. 
  -1  -4   2   1603.23   65.74  0. 1.0000     0. 
   1   4  -2   1548.21   66.64  0. 1.0000     0. 
   1   4  -2   1701.77   71.82  0. 1.0000     0. 
   1   4  -2   1549.62   66.41  0. 1.0000     0. 
   1   4  -1   1514.00   69.80  0. 1.0000     0. 
  -1  -4   1   1561.54   69.83  0. 1.0000     0. 
  -1  -4   1   1650.40   68.98  0. 1.0000     0. 
   1   4  -1   1562.33   68.33  0. 1.0000     0. 
  -1  -4   1   1692.26   67.05  0. 1.0000     0. 
   1   4  -1   1617.79   68.11  0. 1.0000     0. 
  -1  -4   1   1642.95   70.22  0. 1.0000     0. 
   1   4  -1   1735.34   73.19  0. 1.0000     0. 
   1   4   0    574.43   30.70  0. 1.0000     0. 
   1   4   0    584.26   26.67  0. 1.0000     0. 
  -1  -4   0    521.84   26.20  0. 1.0000     0. 
   1   4   0    572.12   27.93  0. 1.0000     0. 
   1   4   0    528.46   26.21  0. 1.0000     0. 
  -1  -4   0    497.57   27.22  0. 1.0000     0. 
  -1  -4   0    544.66   28.18  0. 1.0000     0. 
   1   4   0    533.93   26.64  0. 1.0000     0. 
  -1  -4  -1     71.85    9.09  0. 1.0000     0. 
  -1  -4  -1     82.37    7.80  0. 1.0000     0. 
   1   4   1     86.67    6.36  0. 1.0000     0. 
   1   4   1     94.79    7.88  0. 1.0000     0. 
   1   4   1     67.78    8.29  0. 1.0000     0. 
   1   4   1     88.46   11.75  0. 1.0000     0. 
  -1  -4  -1     65.54    7.88  0. 1.0000     0. 
   1   4   2    139.99    8.89  0. 1.0000     0. 
   1   4   2    144.60   11.19  0. 1.0000     0. 
  -1  -4  -2    165.57   10.86  0. 1.0000     0. 
  -1  -4  -2    138.38   10.44  0. 1.0000     0. 
   1   4   2    139.52   10.08  0. 1.0000     0. 
   1   4   2    150.69   14.76  0. 1.0000     0. 
  -1  -4  -2    132.12   12.11  0. 1.0000     0. 
   1   4   2    128.97    8.97  0. 1.0000     0. 
  -1  -4  -3     39.63    5.69  0. 1.0000     0. 
   1   4   3     32.85    5.07  0. 1.0000     0. 
   1   4   3     28.80    6.43  0. 1.0000     0. 
  -1  -4  -3     47.71    8.14  0. 1.0000     0. 
   1   4   3     34.96    9.41  0. 1.0000     0. 
  -1  -4  -4     69.16    9.69  0. 1.0000     0. 
   1   4   4     96.76   11.91  0. 1.0000     0. 
   1   4   4     73.89    8.86  0. 1.0000     0. 
   1   4   5    258.39   19.94  0. 1.0000     0. 
  -1  -4  -5    272.02   20.04  0. 1.0000     0. 
  -1  -4  -6     57.54   10.57  0. 1.0000     0. 
   1   4   6     52.48   11.21  0. 1.0000     0. 
  -1  -4  -7     72.53   11.93  0. 1.0000     0. 
   1   4   7     77.09   12.81  0. 1.0000     0. 
   1   4   8      2.52    8.60  0. 1.0000     0. 
   1   4   8      1.19    8.85  0. 1.0000     0. 
  -1  -4  -8      5.49    7.77  0. 1.0000     0. 
   1   4   9    238.66   21.45  0. 1.0000     0. 
   1   4   9    230.53   21.02  0. 1.0000     0. 
  -1  -4  -9    242.88   20.90  0. 1.0000     0. 
   1   4  10      7.17   10.04  0. 1.0000     0. 
  -1  -4 -10     12.57    9.25  0. 1.0000     0. 
   1   4  10      8.51    9.85  0. 1.0000     0. 
  -1  -4 -11     41.74   11.08  0. 1.0000     0. 
   1   4  11     37.29   12.31  0. 1.0000     0. 
   1   4  11     47.88   11.78  0. 1.0000     0. 
  -1  -4 -12     63.44   13.88  0. 1.0000     0. 
   1   4  12     95.36   15.81  0. 1.0000     0. 
  -1  -4 -13    207.67   21.87  0. 1.0000     0. 
   1   4  13    162.36   21.39  0. 1.0000     0. 
  -1  -4 -14     -1.94    9.24  0. 1.0000     0. 
   1   4  14     -1.90   12.06  0. 1.0000     0. 
   1   4  15     18.00   14.17  0. 1.0000     0. 
  -1  -4 -15     40.06   12.54  0. 1.0000     0. 
  -1  -5  17     32.14   14.79  0. 1.0000     0. 
  -1  -5  16     32.09   12.64  0. 1.0000     0. 
  -1  -5  15     18.41   11.63  0. 1.0000     0. 
  -1  -5  14     29.56   10.95  0. 1.0000     0. 
   1   5 -13     50.95   14.98  0. 1.0000     0. 
  -1  -5  13     60.23   11.92  0. 1.0000     0. 
  -1  -5  12     35.70   10.76  0. 1.0000     0. 
   1   5 -12      7.03   11.57  0. 1.0000     0. 
  -1  -5  11    127.85   14.14  0. 1.0000     0. 
  -1  -5  11    104.81   13.80  0. 1.0000     0. 
   1   5 -11     81.64   15.49  0. 1.0000     0. 
  -1  -5  10    123.17   14.40  0. 1.0000     0. 
   1   5 -10     79.62   14.94  0. 1.0000     0. 
  -1  -5  10     99.06   12.72  0. 1.0000     0. 
  -1  -5   9    170.82   15.03  0. 1.0000     0. 
  -1  -5   9    165.92   16.32  0. 1.0000     0. 
   1   5  -9    189.13   19.46  0. 1.0000     0. 
  -1  -5   8    560.36   33.30  0. 1.0000     0. 
   1   5  -8    648.05   36.50  0. 1.0000     0. 
  -1  -5   8    579.14   31.84  0. 1.0000     0. 
  -1  -5   7    570.81   32.43  0. 1.0000     0. 
   1   5  -7    558.47   33.43  0. 1.0000     0. 
  -1  -5   7    558.90   30.48  0. 1.0000     0. 
  -1  -5   6    360.26   23.41  0. 1.0000     0. 
  -1  -5   6    348.80   20.60  0. 1.0000     0. 
  -1  -5   5     12.51    7.30  0. 1.0000     0. 
  -1  -5   5      7.78    4.63  0. 1.0000     0. 
  -1  -5   4     25.38    5.18  0. 1.0000     0. 
  -1  -5   4     39.37    8.32  0. 1.0000     0. 
   1   5  -3    172.37   18.09  0. 1.0000     0. 
   1   5  -3    175.23   15.08  0. 1.0000     0. 
  -1  -5   3    220.65   16.06  0. 1.0000     0. 
  -1  -5   3    225.32   13.14  0. 1.0000     0. 
  -1  -5   2    529.26   28.28  0. 1.0000     0. 
   1   5  -2    492.09   27.43  0. 1.0000     0. 
   1   5  -2    469.30   30.88  0. 1.0000     0. 
  -1  -5   2    540.40   27.91  0. 1.0000     0. 
   1   5  -1    362.33   21.06  0. 1.0000     0. 
  -1  -5   1    305.26   20.68  0. 1.0000     0. 
  -1  -5   1    377.88   21.68  0. 1.0000     0. 
   1   5  -1    377.39   25.21  0. 1.0000     0. 
  -1  -5   0    145.03   12.24  0. 1.0000     0. 
   1   5   0    128.82   10.88  0. 1.0000     0. 
   1   5   0    129.73   12.15  0. 1.0000     0. 
  -1  -5   0    163.33   13.09  0. 1.0000     0. 
   1   5   0    143.72   15.68  0. 1.0000     0. 
  -1  -5  -1    284.07   18.73  0. 1.0000     0. 
   1   5   1    259.89   21.09  0. 1.0000     0. 
   1   5   1    261.69   16.74  0. 1.0000     0. 
   1   5   1    242.45   16.96  0. 1.0000     0. 
  -1  -5  -1    281.84   17.40  0. 1.0000     0. 
  -1  -5  -2    219.60   14.22  0. 1.0000     0. 
   1   5   2    182.45   14.07  0. 1.0000     0. 
  -1  -5  -2    199.33   16.08  0. 1.0000     0. 
   1   5   2    171.41   17.43  0. 1.0000     0. 
  -1  -5  -3    176.18   12.79  0. 1.0000     0. 
  -1  -5  -3    167.96   15.34  0. 1.0000     0. 
   1   5   3    167.02   17.23  0. 1.0000     0. 
   1   5   3    179.82   13.62  0. 1.0000     0. 
  -1  -5  -4    495.35   30.30  0. 1.0000     0. 
   1   5   4    504.33   31.80  0. 1.0000     0. 
  -1  -5  -5     66.38   11.28  0. 1.0000     0. 
   1   5   5     83.10   14.22  0. 1.0000     0. 
  -1  -5  -6     66.11   11.87  0. 1.0000     0. 
   1   5   6     54.13   13.11  0. 1.0000     0. 
   1   5   7    336.44   25.93  0. 1.0000     0. 
  -1  -5  -7    313.20   24.66  0. 1.0000     0. 
  -1  -5  -8    128.72   16.59  0. 1.0000     0. 
   1   5   8    130.56   17.14  0. 1.0000     0. 
  -1  -5  -9     51.20   12.07  0. 1.0000     0. 
   1   5   9     37.93   11.95  0. 1.0000     0. 
  -1  -5 -10     10.51    9.11  0. 1.0000     0. 
   1   5  10     12.70   11.31  0. 1.0000     0. 
  -1  -5 -11     12.93    9.76  0. 1.0000     0. 
  -1  -5 -12     19.40   10.57  0. 1.0000     0. 
  -1  -5 -13     97.09   16.84  0. 1.0000     0. 
  -1  -5 -14     16.81   10.77  0. 1.0000     0. 
  -1  -6  16     81.85   15.75  0. 1.0000     0. 
  -1  -6  15     51.84   12.92  0. 1.0000     0. 
  -1  -6  14     20.36   10.30  0. 1.0000     0. 
   1   6 -13     19.50   12.95  0. 1.0000     0. 
  -1  -6  13     26.14    9.67  0. 1.0000     0. 
  -1  -6  12    165.47   17.69  0. 1.0000     0. 
  -1  -6  12    148.82   16.31  0. 1.0000     0. 
   1   6 -12    111.47   18.39  0. 1.0000     0. 
  -1  -6  11     11.16    8.92  0. 1.0000     0. 
  -1  -6  11     28.79    9.72  0. 1.0000     0. 
   1   6 -11     27.24   12.93  0. 1.0000     0. 
   1   6 -10      6.31   11.14  0. 1.0000     0. 
  -1  -6  10     20.35    9.65  0. 1.0000     0. 
  -1  -6  10     -4.61    7.34  0. 1.0000     0. 
  -1  -6   9     22.22    7.50  0. 1.0000     0. 
  -1  -6   9      7.90    9.16  0. 1.0000     0. 
   1   6  -9     23.44   11.75  0. 1.0000     0. 
  -1  -6   8     21.62    9.81  0. 1.0000     0. 
   1   6  -8     18.93   11.68  0. 1.0000     0. 
  -1  -6   7      6.12    8.94  0. 1.0000     0. 
  -1  -6   7     14.85    6.49  0. 1.0000     0. 
   1   6  -7     14.99   10.21  0. 1.0000     0. 
  -1  -6   6    140.84   15.25  0. 1.0000     0. 
  -1  -6   5    137.54   14.82  0. 1.0000     0. 
  -1  -6   4    333.97   22.98  0. 1.0000     0. 
  -1  -6   3    323.73   22.19  0. 1.0000     0. 
  -1  -6   2    478.93   28.12  0. 1.0000     0. 
   1   6  -2    453.77   26.54  0. 1.0000     0. 
   1   6  -2    476.86   32.09  0. 1.0000     0. 
   1   6  -1    106.63   16.24  0. 1.0000     0. 
  -1  -6   1    103.24   11.81  0. 1.0000     0. 
  -1  -6   1    125.15   12.21  0. 1.0000     0. 
  -1  -6   0    253.49   17.92  0. 1.0000     0. 
  -1  -6   0    226.28   17.86  0. 1.0000     0. 
   1   6   0    256.41   22.51  0. 1.0000     0. 
  -1  -6  -1   1319.11   61.59  0. 1.0000     0. 
   1   6   1   1377.64   67.23  0. 1.0000     0. 
  -1  -6  -1   1371.21   64.01  0. 1.0000     0. 
  -1  -6  -2    139.65   12.64  0. 1.0000     0. 
   1   6   2    132.88   17.70  0. 1.0000     0. 
  -1  -6  -2    131.71   14.39  0. 1.0000     0. 
   1   6   3    118.92   16.93  0. 1.0000     0. 
  -1  -6  -3     68.33   11.19  0. 1.0000     0. 
  -1  -6  -4     90.79   13.44  0. 1.0000     0. 
   1   6   4    101.38   16.17  0. 1.0000     0. 
  -1  -6  -5     52.94   11.26  0. 1.0000     0. 
   1   6   5     48.86   13.68  0. 1.0000     0. 
  -1  -6  -6     18.34    8.56  0. 1.0000     0. 
   1   6   6      9.19   11.09  0. 1.0000     0. 
  -1  -6  -7     78.26   13.94  0. 1.0000     0. 
   1   6   7     66.73   16.11  0. 1.0000     0. 
  -1  -6  -8     91.80   14.84  0. 1.0000     0. 
   1   6   8    110.25   17.47  0. 1.0000     0. 
  -1  -6  -9     32.99   11.75  0. 1.0000     0. 
   1   6   9     39.31   13.94  0. 1.0000     0. 
  -1  -6 -10     23.16   11.38  0. 1.0000     0. 
   1   6  10     17.68   13.90  0. 1.0000     0. 
  -1  -6 -11     14.15   11.61  0. 1.0000     0. 
  -1  -6 -12     -2.11    9.89  0. 1.0000     0. 
  -1  -6 -13     45.90   14.17  0. 1.0000     0. 
   1   7 -13     -8.02   14.86  0. 1.0000     0. 
  -1  -7  12     93.71   15.13  0. 1.0000     0. 
   1   7 -12     79.42   17.62  0. 1.0000     0. 
  -1  -7  11     14.02    9.71  0. 1.0000     0. 
   1   7 -11     -8.87   11.75  0. 1.0000     0. 
  -1  -7  10      7.62    9.60  0. 1.0000     0. 
   1   7 -10     -4.96   10.95  0. 1.0000     0. 
  -1  -7   9      2.97    9.05  0. 1.0000     0. 
   1   7  -9      7.73   11.18  0. 1.0000     0. 
   1   7  -8     23.02   11.08  0. 1.0000     0. 
  -1  -7   8     15.86    9.85  0. 1.0000     0. 
   1   7  -7     36.19   12.21  0. 1.0000     0. 
  -1  -7   7      6.96    8.88  0. 1.0000     0. 
  -1  -7   6     55.15   12.05  0. 1.0000     0. 
  -1  -7   5     -1.30    8.27  0. 1.0000     0. 
  -1  -7   4    111.48   13.92  0. 1.0000     0. 
  -1  -7   3    131.75   14.71  0. 1.0000     0. 
  -1  -7   2    205.18   18.08  0. 1.0000     0. 
   1   7  -2    232.48   23.61  0. 1.0000     0. 
  -1  -7   1    125.13   14.29  0. 1.0000     0. 
   1   7  -1    179.35   20.94  0. 1.0000     0. 
  -1  -7   0    139.00   14.71  0. 1.0000     0. 
   1   7   0    130.94   19.19  0. 1.0000     0. 
  -1  -7  -1    193.52   16.76  0. 1.0000     0. 
  -1  -7  -1    225.95   18.89  0. 1.0000     0. 
   1   7   1    225.33   23.70  0. 1.0000     0. 
  -1  -7  -2     18.68    8.59  0. 1.0000     0. 
   1   7   2     -3.23   12.77  0. 1.0000     0. 
   1   7   3     26.12   13.37  0. 1.0000     0. 
  -1  -7  -3     26.86    9.15  0. 1.0000     0. 
  -1  -7  -4     46.81   11.09  0. 1.0000     0. 
   1   7   4     55.05   15.30  0. 1.0000     0. 
  -1  -7  -5     35.37   10.82  0. 1.0000     0. 
   1   7   5     83.11   16.82  0. 1.0000     0. 
  -1  -7  -6     85.21   14.84  0. 1.0000     0. 
   1   7   6     92.60   17.26  0. 1.0000     0. 
  -1  -7  -7     41.54   11.67  0. 1.0000     0. 
   1   7   7     14.39   12.85  0. 1.0000     0. 
  -1  -7  -8     -1.91    9.76  0. 1.0000     0. 
   1   7   8      5.55   12.71  0. 1.0000     0. 
  -1  -7  -9     -4.01   10.09  0. 1.0000     0. 
   1   7   9      1.90   12.96  0. 1.0000     0. 
  -1  -7 -10      8.39   10.38  0. 1.0000     0. 
  -1  -7 -11     26.19   12.40  0. 1.0000     0. 
  -1  -8  13     15.89   10.90  0. 1.0000     0. 
  -1  -8  12     17.49   12.15  0. 1.0000     0. 
  -1  -8  11     63.61   14.17  0. 1.0000     0. 
  -1  -8  10     72.63   14.58  0. 1.0000     0. 
  -1  -8   9     28.17   11.14  0. 1.0000     0. 
  -1  -8   8     95.27   15.36  0. 1.0000     0. 
  -1  -8   7     58.06   12.93  0. 1.0000     0. 
  -1  -8   6    247.73   22.42  0. 1.0000     0. 
  -1  -8   5    157.73   17.43  0. 1.0000     0. 
  -1  -8   4    112.92   15.27  0. 1.0000     0. 
  -1  -8   3    191.37   18.65  0. 1.0000     0. 
  -1  -8   2      4.03    7.80  0. 1.0000     0. 
  -1  -8   1      2.60    7.37  0. 1.0000     0. 
   1   8  -1      1.84   13.61  0. 1.0000     0. 
  -1  -8   0     21.34    8.81  0. 1.0000     0. 
   1   8   0      9.26   14.46  0. 1.0000     0. 
   1   8   1     11.19   13.71  0. 1.0000     0. 
   1   8   2    175.47   23.03  0. 1.0000     0. 
   1   8   3     80.57   18.41  0. 1.0000     0. 
  -1  -8  -3     79.50   13.90  0. 1.0000     0. 
   1   8   4     25.00   14.47  0. 1.0000     0. 
  -1  -8  -4      5.05    8.75  0. 1.0000     0. 
  -1  -8  -5     95.75   16.02  0. 1.0000     0. 
   1   8   5     83.91   18.45  0. 1.0000     0. 
  -1  -8  -6     63.75   13.83  0. 1.0000     0. 
   1   8   6     77.36   18.24  0. 1.0000     0. 
   1   8   7    133.03   20.96  0. 1.0000     0. 
  -1  -8  -7     92.64   16.44  0. 1.0000     0. 
   1   8   8     10.22   14.32  0. 1.0000     0. 
  -1  -8  -8     14.47   10.59  0. 1.0000     0. 
  -1  -8  -9     38.86   13.54  0. 1.0000     0. 
  -1  -9  12     13.28   11.03  0. 1.0000     0. 
  -1  -9  11     -1.88   10.63  0. 1.0000     0. 
  -1  -9  10     -3.70   11.01  0. 1.0000     0. 
  -1  -9   9     32.74   12.57  0. 1.0000     0. 
  -1  -9   8     48.14   13.03  0. 1.0000     0. 
  -1  -9   7     87.00   15.29  0. 1.0000     0. 
  -1  -9   6     88.17   15.25  0. 1.0000     0. 
  -1  -9   5     61.09   13.35  0. 1.0000     0. 
  -1  -9   4    107.60   15.83  0. 1.0000     0. 
  -1  -9   3     20.26   10.05  0. 1.0000     0. 
  -1  -9   2     -1.52    9.24  0. 1.0000     0. 
  -1  -9   1      1.47    8.00  0. 1.0000     0. 
   1   9  -1     20.80   15.05  0. 1.0000     0. 
   1   9   0     31.43   16.83  0. 1.0000     0. 
   1   9   1     63.34   18.16  0. 1.0000     0. 
   1   9   2     23.46   16.88  0. 1.0000     0. 
   1   9   3     64.43   18.57  0. 1.0000     0. 
   1   9   4     50.08   16.97  0. 1.0000     0. 
   1   9   5     13.23   15.70  0. 1.0000     0. 
  -1  -9  -6     91.51   16.45  0. 1.0000     0. 
   1   9   6     88.72   20.27  0. 1.0000     0. 
  -1  -9  -7     44.71   13.81  0. 1.0000     0. 
   1   9   7     51.27   18.30  0. 1.0000     0. 
  -1 -10   9     35.43   13.11  0. 1.0000     0. 
  -1 -10   8      7.76   10.24  0. 1.0000     0. 
  -1 -10   7     24.74   12.64  0. 1.0000     0. 
  -1 -10   6     40.92   13.11  0. 1.0000     0. 
  -1 -10   5     69.03   15.08  0. 1.0000     0. 
  -1 -10   4     -1.77   10.15  0. 1.0000     0. 
  -1 -10   3     39.70   12.48  0. 1.0000     0. 
  -1 -10   2     51.97   12.95  0. 1.0000     0. 
   1  10   1     32.73   17.10  0. 1.0000     0. 
   1  10   2     42.28   18.00  0. 1.0000     0. 
   1  10   3     52.14   19.46  0. 1.0000     0. 
   1  10   4     19.07   16.26  0. 1.0000     0. 
  -1 -11   3      5.59   11.62  0. 1.0000     0. 
   2 -11   1     28.33   11.44  0. 1.0000     0. 
   2 -11   2     12.60   10.98  0. 1.0000     0. 
   2 -11   3     -1.82    9.62  0. 1.0000     0. 
   2 -11   4     29.60   11.95  0. 1.0000     0. 
   2 -11   5     13.12   11.43  0. 1.0000     0. 
   2 -10  -1     28.65   11.00  0. 1.0000     0. 
   2 -10   0     29.17   11.10  0. 1.0000     0. 
   2 -10   1     62.51   13.31  0. 1.0000     0. 
   2 -10   2     26.69   10.56  0. 1.0000     0. 
   2 -10   3     15.21   10.08  0. 1.0000     0. 
   2 -10   4     30.74   11.91  0. 1.0000     0. 
   2 -10   5      6.90    9.91  0. 1.0000     0. 
   2 -10   6     82.20   15.82  0. 1.0000     0. 
   2 -10   7     40.71   12.16  0. 1.0000     0. 
   2 -10   8     30.45   10.98  0. 1.0000     0. 
   2 -10   9     39.88   12.78  0. 1.0000     0. 
   2 -10  10     23.89   10.98  0. 1.0000     0. 
   2 -10  11     14.80   10.90  0. 1.0000     0. 
   2  -9  -8     26.01   11.94  0. 1.0000     0. 
  -2   9   8     18.36   11.43  0. 1.0000     0. 
  -2   9   7      9.80   10.51  0. 1.0000     0. 
  -2   9   6     24.47   11.11  0. 1.0000     0. 
  -2   9   5     87.52   15.64  0. 1.0000     0. 
  -2   9   4     -5.28    9.56  0. 1.0000     0. 
  -2   9   3     79.78   14.46  0. 1.0000     0. 
   2  -9  -2     25.60    9.45  0. 1.0000     0. 
  -2   9   2     13.13   10.14  0. 1.0000     0. 
   2  -9  -1      8.68    8.92  0. 1.0000     0. 
   2  -9   0     44.13   10.86  0. 1.0000     0. 
   2  -9   1     11.93    9.10  0. 1.0000     0. 
   2  -9   2    140.68   17.28  0. 1.0000     0. 
   2  -9   3     41.40   11.56  0. 1.0000     0. 
   2  -9   4    105.50   14.97  0. 1.0000     0. 
   2  -9   5     32.95   11.33  0. 1.0000     0. 
   2  -9   6     58.66   12.65  0. 1.0000     0. 
   2  -9   7     20.86   10.56  0. 1.0000     0. 
   2  -9   8      8.13    9.69  0. 1.0000     0. 
   2  -9   8     15.89    8.92  0. 1.0000     0. 
   2  -9   9     59.30   12.98  0. 1.0000     0. 
   2  -9   9     41.83   10.17  0. 1.0000     0. 
   2  -9  10     48.53   12.79  0. 1.0000     0. 
   2  -9  10     96.23   14.09  0. 1.0000     0. 
   2  -9  11     18.65   10.70  0. 1.0000     0. 
   2  -9  11     16.15    9.86  0. 1.0000     0. 
   2  -9  12     26.87   10.29  0. 1.0000     0. 
   2  -9  13     16.19   10.98  0. 1.0000     0. 
   2  -8 -10     18.71   11.80  0. 1.0000     0. 
  -2   8   9     26.36   11.67  0. 1.0000     0. 
   2  -8  -9     21.77   10.80  0. 1.0000     0. 
   2  -8  -8     73.31   14.27  0. 1.0000     0. 
  -2   8   8     60.25   14.30  0. 1.0000     0. 
  -2   8   7      7.42   10.53  0. 1.0000     0. 
   2  -8  -7     23.09   10.96  0. 1.0000     0. 
   2  -8  -6     66.72   13.17  0. 1.0000     0. 
  -2   8   6     42.47   12.77  0. 1.0000     0. 
  -2   8   5     74.07   14.35  0. 1.0000     0. 
   2  -8  -5     85.62   13.70  0. 1.0000     0. 
  -2   8   4     33.93   10.89  0. 1.0000     0. 
   2  -8  -3     21.42    8.65  0. 1.0000     0. 
  -2   8   3     34.11   11.26  0. 1.0000     0. 
  -2   8   3     26.01   12.89  0. 1.0000     0. 
   2  -8  -2     60.09   10.91  0. 1.0000     0. 
  -2   8   2     65.81   13.12  0. 1.0000     0. 
   2  -8  -1     85.44   12.68  0. 1.0000     0. 
  -2   8   1    108.33   14.71  0. 1.0000     0. 
   2  -8   0     10.49    8.27  0. 1.0000     0. 
   2  -8   1    129.97   15.09  0. 1.0000     0. 
   2  -8   2    167.80   17.05  0. 1.0000     0. 
   2  -8   3     72.16   12.00  0. 1.0000     0. 
   2  -8   4     31.73   10.21  0. 1.0000     0. 
   2  -8   5      4.20    8.33  0. 1.0000     0. 
   2  -8   6     82.11   13.08  0. 1.0000     0. 
   2  -8   7     27.47    8.71  0. 1.0000     0. 
   2  -8   7     42.00    9.69  0. 1.0000     0. 
   2  -8   7     54.41   11.64  0. 1.0000     0. 
   2  -8   8    114.69   14.25  0. 1.0000     0. 
   2  -8   8     84.13   13.96  0. 1.0000     0. 
   2  -8   8    123.57   14.40  0. 1.0000     0. 
   2  -8   9     80.99   13.23  0. 1.0000     0. 
   2  -8   9     95.01   13.43  0. 1.0000     0. 
   2  -8   9     93.74   13.45  0. 1.0000     0. 
   2  -8  10    170.05   17.62  0. 1.0000     0. 
   2  -8  10    161.74   17.45  0. 1.0000     0. 
   2  -8  11     60.56   12.08  0. 1.0000     0. 
   2  -8  12     74.75   13.83  0. 1.0000     0. 
   2  -8  13      7.02   10.20  0. 1.0000     0. 
   2  -8  14    -10.95   11.62  0. 1.0000     0. 
   2  -7 -12    138.34   20.09  0. 1.0000     0. 
   2  -7 -11    161.75   20.37  0. 1.0000     0. 
   2  -7 -10      7.82   10.01  0. 1.0000     0. 
   2  -7  -9      1.85   10.36  0. 1.0000     0. 
   2  -7  -8      5.25    8.96  0. 1.0000     0. 
   2  -7  -7      1.64    8.93  0. 1.0000     0. 
   2  -7  -6      1.53    9.46  0. 1.0000     0. 
  -2   7   6     14.65    9.93  0. 1.0000     0. 
   2  -7  -5     11.39    8.59  0. 1.0000     0. 
  -2   7   5     10.80    9.83  0. 1.0000     0. 
   2  -7  -4     22.32    8.21  0. 1.0000     0. 
   2  -7  -4     39.39   10.36  0. 1.0000     0. 
  -2   7   4     24.82    9.92  0. 1.0000     0. 
  -2   7   3    148.14   16.60  0. 1.0000     0. 
   2  -7  -3    140.85   15.22  0. 1.0000     0. 
   2  -7  -3    181.13   15.77  0. 1.0000     0. 
  -2   7   3    165.48   15.58  0. 1.0000     0. 
  -2   7   3    127.12   18.24  0. 1.0000     0. 
  -2   7   2    162.34   15.30  0. 1.0000     0. 
   2  -7  -2    159.02   15.28  0. 1.0000     0. 
  -2   7   2    136.04   16.01  0. 1.0000     0. 
  -2   7   2    138.00   18.06  0. 1.0000     0. 
  -2   7   1     13.99    7.20  0. 1.0000     0. 
   2  -7  -1     -2.29    6.65  0. 1.0000     0. 
  -2   7   1      7.74    7.77  0. 1.0000     0. 
  -2   7   0    151.40   14.28  0. 1.0000     0. 
   2  -7   0    110.67   13.17  0. 1.0000     0. 
   2  -7   1    102.29   13.04  0. 1.0000     0. 
  -2   7  -1     82.46   11.56  0. 1.0000     0. 
   2  -7   2    125.58   14.21  0. 1.0000     0. 
   2  -7   3    109.21   13.37  0. 1.0000     0. 
   2  -7   4    229.71   19.16  0. 1.0000     0. 
   2  -7   5     -7.33    8.70  0. 1.0000     0. 
   2  -7   6     78.11   12.12  0. 1.0000     0. 
   2  -7   7     90.50   12.70  0. 1.0000     0. 
   2  -7   7     87.29   12.24  0. 1.0000     0. 
   2  -7   7     88.97   12.49  0. 1.0000     0. 
   2  -7   8    181.77   17.27  0. 1.0000     0. 
   2  -7   8    150.34   15.94  0. 1.0000     0. 
   2  -7   8    160.74   16.21  0. 1.0000     0. 
   2  -7   9     14.23    7.78  0. 1.0000     0. 
   2  -7   9     38.67    9.47  0. 1.0000     0. 
   2  -7   9     37.79    9.64  0. 1.0000     0. 
   2  -7  10    161.78   16.34  0. 1.0000     0. 
   2  -7  10    150.01   16.12  0. 1.0000     0. 
   2  -7  10    141.55   16.28  0. 1.0000     0. 
   2  -7  11    129.99   15.59  0. 1.0000     0. 
   2  -7  11    150.54   16.88  0. 1.0000     0. 
   2  -7  12     37.64   10.53  0. 1.0000     0. 
   2  -7  12     31.08   10.48  0. 1.0000     0. 
   2  -7  13     84.80   14.59  0. 1.0000     0. 
   2  -7  13     87.16   13.84  0. 1.0000     0. 
   2  -7  14     56.76   13.83  0. 1.0000     0. 
   2  -7  14     61.90   13.07  0. 1.0000     0. 
   2  -7  15     64.75   14.74  0. 1.0000     0. 
   2  -6 -13      2.09   12.46  0. 1.0000     0. 
   2  -6 -12     68.33   15.24  0. 1.0000     0. 
   2  -6 -11     26.84   11.60  0. 1.0000     0. 
   2  -6 -10     -1.82   10.29  0. 1.0000     0. 
   2  -6  -9      5.13    9.43  0. 1.0000     0. 
  -2   6   9     10.07    8.47  0. 1.0000     0. 
   2  -6  -8     -3.21    8.60  0. 1.0000     0. 
  -2   6   8      6.77    7.36  0. 1.0000     0. 
  -2   6   7     52.24   10.73  0. 1.0000     0. 
   2  -6  -7     95.66   14.12  0. 1.0000     0. 
  -2   6   6    217.06   18.86  0. 1.0000     0. 
   2  -6  -6    217.96   19.97  0. 1.0000     0. 
   2  -6  -5     44.64   10.85  0. 1.0000     0. 
  -2   6   5     53.18   10.10  0. 1.0000     0. 
  -2   6   4    116.27   14.49  0. 1.0000     0. 
  -2   6   4    111.00   12.84  0. 1.0000     0. 
   2  -6  -4    121.51   14.12  0. 1.0000     0. 
   2  -6  -4    108.43   12.48  0. 1.0000     0. 
  -2   6   4    114.67   14.86  0. 1.0000     0. 
   2  -6  -3    401.23   25.10  0. 1.0000     0. 
  -2   6   3    387.46   24.87  0. 1.0000     0. 
  -2   6   3    393.87   26.70  0. 1.0000     0. 
  -2   6   3    444.54   28.06  0. 1.0000     0. 
   2  -6  -3    382.13   25.56  0. 1.0000     0. 
   2  -6  -2   2553.70  103.86  0. 1.0000     0. 
  -2   6   2   2314.72  104.63  0. 1.0000     0. 
  -2   6   2   2391.38  103.30  0. 1.0000     0. 
   2  -6  -2   2294.14  102.44  0. 1.0000     0. 
  -2   6   2   2316.16  105.04  0. 1.0000     0. 
   2  -6  -1    119.79   12.87  0. 1.0000     0. 
  -2   6   1    143.90   13.15  0. 1.0000     0. 
  -2   6   1    115.49   13.82  0. 1.0000     0. 
   2  -6  -1    118.28   11.81  0. 1.0000     0. 
   2  -6   0      4.01    6.37  0. 1.0000     0. 
  -2   6   0      1.08    7.32  0. 1.0000     0. 
  -2   6   0     -1.89    6.02  0. 1.0000     0. 
   2  -6   1     20.10    7.74  0. 1.0000     0. 
  -2   6  -1     32.15    7.59  0. 1.0000     0. 
   2  -6   2     -1.01    6.29  0. 1.0000     0. 
   2  -6   3      8.15    6.62  0. 1.0000     0. 
   2  -6   4    116.44   12.59  0. 1.0000     0. 
   2  -6   5     88.81   11.32  0. 1.0000     0. 
   2  -6   6    270.11   19.81  0. 1.0000     0. 
   2  -6   7    509.46   30.00  0. 1.0000     0. 
   2  -6   7    467.76   29.33  0. 1.0000     0. 
   2  -6   7    527.98   30.65  0. 1.0000     0. 
   2  -6   8    572.40   32.24  0. 1.0000     0. 
   2  -6   8    575.47   32.73  0. 1.0000     0. 
   2  -6   8    506.22   32.01  0. 1.0000     0. 
   2  -6   9    385.98   25.01  0. 1.0000     0. 
   2  -6   9    294.70   22.24  0. 1.0000     0. 
   2  -6   9    348.31   24.01  0. 1.0000     0. 
   2  -6  10    543.73   31.41  0. 1.0000     0. 
   2  -6  10    530.62   32.27  0. 1.0000     0. 
   2  -6  10    497.50   32.16  0. 1.0000     0. 
   2  -6  11    170.15   17.78  0. 1.0000     0. 
   2  -6  11    187.82   18.38  0. 1.0000     0. 
   2  -6  12      5.91    8.47  0. 1.0000     0. 
   2  -6  12     -7.24    8.52  0. 1.0000     0. 
   2  -6  13      6.51    9.34  0. 1.0000     0. 
   2  -6  13      1.55    7.91  0. 1.0000     0. 
   2  -6  14     21.39    9.95  0. 1.0000     0. 
   2  -6  14     23.98   10.59  0. 1.0000     0. 
   2  -6  15     32.37   12.03  0. 1.0000     0. 
   2  -6  15     55.35   13.11  0. 1.0000     0. 
   2  -6  16     41.45   12.92  0. 1.0000     0. 
   2  -6  16     37.64   13.59  0. 1.0000     0. 
   2  -5 -14      2.04   10.76  0. 1.0000     0. 
   2  -5 -13     29.38   12.52  0. 1.0000     0. 
   2  -5 -12     13.06   10.44  0. 1.0000     0. 
   2  -5 -11      1.77    9.47  0. 1.0000     0. 
   2  -5 -10     23.29   10.74  0. 1.0000     0. 
   2  -5  -9      6.26    8.98  0. 1.0000     0. 
  -2   5   8     86.61   12.43  0. 1.0000     0. 
   2  -5  -8     80.34   13.55  0. 1.0000     0. 
  -2   5   7    105.65   13.27  0. 1.0000     0. 
   2  -5  -7    139.70   16.33  0. 1.0000     0. 
   2  -5  -6    157.74   16.80  0. 1.0000     0. 
  -2   5   6    187.69   16.27  0. 1.0000     0. 
   2  -5  -5    219.16   18.55  0. 1.0000     0. 
   2  -5  -5    246.83   17.32  0. 1.0000     0. 
  -2   5   5    210.71   17.56  0. 1.0000     0. 
  -2   5   5    230.85   18.37  0. 1.0000     0. 
   2  -5  -4    361.98   22.31  0. 1.0000     0. 
  -2   5   4    342.67   22.62  0. 1.0000     0. 
  -2   5   4    380.49   23.78  0. 1.0000     0. 
   2  -5  -4    345.22   23.39  0. 1.0000     0. 
   2  -5  -3    141.38   12.72  0. 1.0000     0. 
  -2   5   3    133.79   12.82  0. 1.0000     0. 
  -2   5   3    172.17   15.25  0. 1.0000     0. 
  -2   5   3    130.20   14.01  0. 1.0000     0. 
   2  -5  -3    133.32   13.06  0. 1.0000     0. 
  -2   5   2    576.58   30.78  0. 1.0000     0. 
  -2   5   2    480.09   29.60  0. 1.0000     0. 
   2  -5  -2    577.50   29.49  0. 1.0000     0. 
  -2   5   2    505.51   28.49  0. 1.0000     0. 
   2  -5  -2    494.66   28.49  0. 1.0000     0. 
   2  -5  -1     43.05    7.81  0. 1.0000     0. 
  -2   5   1     56.32    9.26  0. 1.0000     0. 
   2  -5  -1     42.48    7.54  0. 1.0000     0. 
  -2   5   1     52.62    8.39  0. 1.0000     0. 
   2  -5   0     74.68    9.61  0. 1.0000     0. 
  -2   5   0     85.84   10.50  0. 1.0000     0. 
  -2   5   0     88.32    9.91  0. 1.0000     0. 
   2  -5   0     81.83    8.61  0. 1.0000     0. 
   2  -5   1    130.20   12.17  0. 1.0000     0. 
   2  -5   1    112.51    9.12  0. 1.0000     0. 
  -2   5  -1    124.36   11.49  0. 1.0000     0. 
   2  -5   2    111.89   11.40  0. 1.0000     0. 
  -2   5  -2    116.73   11.18  0. 1.0000     0. 
   2  -5   3    216.63   15.99  0. 1.0000     0. 
   2  -5   4     92.37   10.24  0. 1.0000     0. 
   2  -5   5     13.11    5.87  0. 1.0000     0. 
   2  -5   6    473.59   27.76  0. 1.0000     0. 
   2  -5   6    526.47   28.73  0. 1.0000     0. 
   2  -5   7    128.87   12.88  0. 1.0000     0. 
   2  -5   7    142.49   13.83  0. 1.0000     0. 
   2  -5   7    167.62   14.53  0. 1.0000     0. 
   2  -5   8    143.74   13.71  0. 1.0000     0. 
   2  -5   8    186.59   15.92  0. 1.0000     0. 
   2  -5   8    181.84   15.58  0. 1.0000     0. 
   2  -5   9    256.73   18.45  0. 1.0000     0. 
   2  -5   9    239.61   19.27  0. 1.0000     0. 
   2  -5   9    235.44   18.76  0. 1.0000     0. 
   2  -5  10    226.26   18.89  0. 1.0000     0. 
   2  -5  10    212.11   18.59  0. 1.0000     0. 
   2  -5  11     86.50   13.10  0. 1.0000     0. 
   2  -5  11    103.10   13.32  0. 1.0000     0. 
   2  -5  12     -1.46    8.72  0. 1.0000     0. 
   2  -5  12      1.41    7.33  0. 1.0000     0. 
   2  -5  13     77.81   14.45  0. 1.0000     0. 
   2  -5  13    120.57   15.45  0. 1.0000     0. 
   2  -5  14     33.00   11.20  0. 1.0000     0. 
   2  -5  14     25.80   10.22  0. 1.0000     0. 
   2  -5  15     17.01    9.80  0. 1.0000     0. 
   2  -5  15     29.65   11.59  0. 1.0000     0. 
   2  -5  16    104.97   17.76  0. 1.0000     0. 
   2  -5  16    119.06   17.87  0. 1.0000     0. 
   2  -5  17     28.81   12.79  0. 1.0000     0. 
   2  -5  17     33.39   11.99  0. 1.0000     0. 
   2  -4 -15      6.20   11.40  0. 1.0000     0. 
   2  -4 -15      1.97   10.42  0. 1.0000     0. 
   2  -4 -14    170.85   20.81  0. 1.0000     0. 
   2  -4 -14    145.63   19.60  0. 1.0000     0. 
   2  -4 -13     19.92   10.79  0. 1.0000     0. 
   2  -4 -13      5.54    9.30  0. 1.0000     0. 
   2  -4 -12      1.72    9.08  0. 1.0000     0. 
   2  -4 -12     15.48    9.62  0. 1.0000     0. 
   2  -4 -11     -3.25    9.20  0. 1.0000     0. 
   2  -4 -11     -3.18    8.38  0. 1.0000     0. 
   2  -4 -10     34.80   10.17  0. 1.0000     0. 
   2  -4 -10     44.31   11.25  0. 1.0000     0. 
   2  -4  -9    166.10   16.99  0. 1.0000     0. 
   2  -4  -9    191.36   18.95  0. 1.0000     0. 
   2  -4  -8     80.48   11.82  0. 1.0000     0. 
   2  -4  -8     82.13   13.37  0. 1.0000     0. 
   2  -4  -7    152.07   14.30  0. 1.0000     0. 
   2  -4  -7    139.33   15.43  0. 1.0000     0. 
   2  -4  -6    190.68   14.44  0. 1.0000     0. 
   2  -4  -6    187.71   14.98  0. 1.0000     0. 
   2  -4  -6    176.95   16.42  0. 1.0000     0. 
   2  -4  -5    297.78   19.24  0. 1.0000     0. 
  -2   4   5    332.26   21.29  0. 1.0000     0. 
   2  -4  -5    359.30   20.34  0. 1.0000     0. 
  -2   4   5    322.17   20.05  0. 1.0000     0. 
   2  -4  -5    302.15   21.64  0. 1.0000     0. 
   2  -4  -4   1028.50   49.65  0. 1.0000     0. 
   2  -4  -4   1135.45   48.80  0. 1.0000     0. 
   2  -4  -4    959.23   46.47  0. 1.0000     0. 
  -2   4   4   1022.59   47.93  0. 1.0000     0. 
  -2   4   4   1043.23   49.06  0. 1.0000     0. 
   2  -4  -3    131.24   10.05  0. 1.0000     0. 
   2  -4  -3    118.57   10.87  0. 1.0000     0. 
  -2   4   3    124.76   11.57  0. 1.0000     0. 
   2  -4  -3    106.07   11.14  0. 1.0000     0. 
   2  -4  -3    120.31    9.25  0. 1.0000     0. 
  -2   4   3    138.79   12.17  0. 1.0000     0. 
   2  -4  -2   1025.42   45.50  0. 1.0000     0. 
  -2   4   2    987.96   46.42  0. 1.0000     0. 
   2  -4  -2    987.04   43.48  0. 1.0000     0. 
  -2   4   2    853.02   44.40  0. 1.0000     0. 
   2  -4  -2    933.80   44.87  0. 1.0000     0. 
   2  -4  -2    963.56   41.46  0. 1.0000     0. 
  -2   4   2    972.70   45.27  0. 1.0000     0. 
  -2   4   1    324.77   18.10  0. 1.0000     0. 
   2  -4  -1    332.42   19.66  0. 1.0000     0. 
   2  -4  -1    303.70   15.12  0. 1.0000     0. 
   2  -4  -1    325.83   19.13  0. 1.0000     0. 
  -2   4   1    338.29   20.71  0. 1.0000     0. 
   2  -4  -1    345.39   18.88  0. 1.0000     0. 
   2  -4   0    173.98   12.37  0. 1.0000     0. 
  -2   4   0    181.52   11.70  0. 1.0000     0. 
   2  -4   0    182.54   13.78  0. 1.0000     0. 
  -2   4   0    181.84   14.24  0. 1.0000     0. 
  -2   4   0    175.61   13.39  0. 1.0000     0. 
   2  -4   0    188.20   13.69  0. 1.0000     0. 
   2  -4   1    201.27   14.05  0. 1.0000     0. 
  -2   4  -1    178.51   10.97  0. 1.0000     0. 
  -2   4  -1    148.20   12.75  0. 1.0000     0. 
   2  -4   1    194.46   11.66  0. 1.0000     0. 
   2  -4   1    155.25   13.62  0. 1.0000     0. 
  -2   4  -2    763.89   38.54  0. 1.0000     0. 
   2  -4   2    845.72   39.06  0. 1.0000     0. 
   2  -4   2    805.77   34.93  0. 1.0000     0. 
   2  -4   3   1346.77   54.78  0. 1.0000     0. 
   2  -4   3   1347.87   59.84  0. 1.0000     0. 
  -2   4  -3   1332.80   57.77  0. 1.0000     0. 
   2  -4   4    375.40   20.65  0. 1.0000     0. 
  -2   4  -4    328.60   18.10  0. 1.0000     0. 
   2  -4   5    532.91   27.32  0. 1.0000     0. 
   2  -4   5    503.45   26.00  0. 1.0000     0. 
   2  -4   6    656.73   35.50  0. 1.0000     0. 
   2  -4   6    710.23   35.53  0. 1.0000     0. 
   2  -4   6    703.83   34.35  0. 1.0000     0. 
   2  -4   7    694.00   33.92  0. 1.0000     0. 
   2  -4   7    687.24   35.50  0. 1.0000     0. 
   2  -4   7    646.52   35.09  0. 1.0000     0. 
   2  -4   8    185.42   15.76  0. 1.0000     0. 
   2  -4   8    227.93   17.38  0. 1.0000     0. 
   2  -4   8    226.54   15.41  0. 1.0000     0. 
   2  -4   9     81.20   10.89  0. 1.0000     0. 
   2  -4   9     95.40   11.66  0. 1.0000     0. 
   2  -4  10     42.26    9.45  0. 1.0000     0. 
   2  -4  10     34.75    8.77  0. 1.0000     0. 
   2  -4  11     40.52    9.69  0. 1.0000     0. 
   2  -4  11     53.07   10.79  0. 1.0000     0. 
   2  -4  12     72.26   12.90  0. 1.0000     0. 
   2  -4  12     76.71   12.67  0. 1.0000     0. 
   2  -4  13     50.38   11.58  0. 1.0000     0. 
   2  -4  13     58.00   12.62  0. 1.0000     0. 
   2  -4  14     98.53   15.06  0. 1.0000     0. 
   2  -4  14    105.90   16.07  0. 1.0000     0. 
   2  -4  15    109.62   16.25  0. 1.0000     0. 
   2  -4  15     86.94   15.06  0. 1.0000     0. 
   2  -4  16    157.23   19.21  0. 1.0000     0. 
   2  -4  16    123.78   18.18  0. 1.0000     0. 
   2  -4  17     11.15   12.01  0. 1.0000     0. 
   2  -4  17     53.04   13.97  0. 1.0000     0. 
   2  -3 -16      2.19   10.64  0. 1.0000     0. 
   2  -3 -15      6.26   10.33  0. 1.0000     0. 
   2  -3 -15     10.98   10.77  0. 1.0000     0. 
   2  -3 -14     60.99   14.04  0. 1.0000     0. 
   2  -3 -14     82.25   14.99  0. 1.0000     0. 
   2  -3 -13      8.35   10.18  0. 1.0000     0. 
   2  -3 -13      1.83    8.74  0. 1.0000     0. 
   2  -3 -12      6.33    9.55  0. 1.0000     0. 
   2  -3 -12     25.34   10.43  0. 1.0000     0. 
   2  -3 -11     23.80   10.62  0. 1.0000     0. 
   2  -3 -11     21.67    9.04  0. 1.0000     0. 
   2  -3 -10      1.40    7.17  0. 1.0000     0. 
   2  -3 -10      2.78    8.38  0. 1.0000     0. 
   2  -3  -9    339.79   24.60  0. 1.0000     0. 
   2  -3  -9    319.45   23.52  0. 1.0000     0. 
   2  -3  -8     63.11   10.60  0. 1.0000     0. 
   2  -3  -8     57.99    8.53  0. 1.0000     0. 
   2  -3  -8     76.26   11.75  0. 1.0000     0. 
   2  -3  -7    116.80   10.94  0. 1.0000     0. 
   2  -3  -7     98.29   12.53  0. 1.0000     0. 
   2  -3  -6    191.61   16.28  0. 1.0000     0. 
   2  -3  -6    192.82   14.09  0. 1.0000     0. 
   2  -3  -5    316.36   21.82  0. 1.0000     0. 
   2  -3  -5    345.96   19.98  0. 1.0000     0. 
   2  -3  -5    339.23   20.33  0. 1.0000     0. 
  -2   3   5    363.97   19.22  0. 1.0000     0. 
  -2   3   4    308.86   18.19  0. 1.0000     0. 
   2  -3  -4    347.60   19.52  0. 1.0000     0. 
  -2   3   4    310.63   18.04  0. 1.0000     0. 
   2  -3  -4    334.00   19.47  0. 1.0000     0. 
   2  -3  -4    328.57   16.94  0. 1.0000     0. 
   2  -3  -4    330.43   21.04  0. 1.0000     0. 
  -2   3   3   1281.63   54.38  0. 1.0000     0. 
   2  -3  -3   1419.64   57.21  0. 1.0000     0. 
  -2   3   3   1297.98   55.54  0. 1.0000     0. 
   2  -3  -3   1305.40   56.84  0. 1.0000     0. 
   2  -3  -3   1215.05   53.92  0. 1.0000     0. 
   2  -3  -3   1232.19   57.12  0. 1.0000     0. 
  -2   3   3   1233.52   56.85  0. 1.0000     0. 
  -2   3   2    201.96   13.25  0. 1.0000     0. 
   2  -3  -2    237.31   14.98  0. 1.0000     0. 
   2  -3  -2    222.57   14.56  0. 1.0000     0. 
   2  -3  -2    234.76   15.26  0. 1.0000     0. 
   2  -3  -2    201.38   12.82  0. 1.0000     0. 
  -2   3   2    200.26   14.30  0. 1.0000     0. 
  -2   3   2    220.99   12.39  0. 1.0000     0. 
  -2   3   2    192.67   13.22  0. 1.0000     0. 
  -2   3   2    225.51   15.49  0. 1.0000     0. 
  -2   3   2    184.33   13.71  0. 1.0000     0. 
   2  -3  -1    465.48   24.19  0. 1.0000     0. 
  -2   3   1    476.80   23.29  0. 1.0000     0. 
   2  -3  -1    499.27   25.13  0. 1.0000     0. 
   2  -3  -1    483.30   24.77  0. 1.0000     0. 
  -2   3   1    451.99   24.40  0. 1.0000     0. 
  -2   3   1    450.35   23.44  0. 1.0000     0. 
  -2   3   1    499.73   25.47  0. 1.0000     0. 
   2  -3  -1    474.54   23.30  0. 1.0000     0. 
   2  -3   0    403.39   21.30  0. 1.0000     0. 
  -2   3   0    372.53   19.60  0. 1.0000     0. 
  -2   3   0    426.69   21.96  0. 1.0000     0. 
   2  -3   0    444.94   22.12  0. 1.0000     0. 
   2  -3   0    401.29   21.36  0. 1.0000     0. 
  -2   3   0    375.64   21.88  0. 1.0000     0. 
   2  -3   0    408.40   21.07  0. 1.0000     0. 
   2  -3   0    399.71   20.33  0. 1.0000     0. 
   2  -3   1   2909.11  120.81  0. 1.0000     0. 
   2  -3   1   3147.38  122.76  0. 1.0000     0. 
   2  -3   1   3366.39  125.71  0. 1.0000     0. 
   2  -3   1   3042.51  124.46  0. 1.0000     0. 
  -2   3  -1   3009.84  125.11  0. 1.0000     0. 
   2  -3   1   3086.62  124.65  0. 1.0000     0. 
  -2   3  -1   2990.14  123.70  0. 1.0000     0. 
  -2   3  -1   3121.68  122.34  0. 1.0000     0. 
   2  -3   2    716.55   32.58  0. 1.0000     0. 
   2  -3   2    736.64   32.28  0. 1.0000     0. 
   2  -3   2    738.38   33.13  0. 1.0000     0. 
  -2   3  -2    638.71   32.75  0. 1.0000     0. 
  -2   3  -2    660.18   29.41  0. 1.0000     0. 
  -2   3  -2    726.39   31.65  0. 1.0000     0. 
   2  -3   2    708.99   32.78  0. 1.0000     0. 
   2  -3   2    699.80   29.85  0. 1.0000     0. 
   2  -3   2    670.12   28.19  0. 1.0000     0. 
   2  -3   2    710.74   30.28  0. 1.0000     0. 
  -2   3  -3   1174.96   47.58  0. 1.0000     0. 
   2  -3   3   1082.23   47.28  0. 1.0000     0. 
   2  -3   3   1114.09   45.02  0. 1.0000     0. 
   2  -3   3   1154.07   49.30  0. 1.0000     0. 
   2  -3   3   1059.39   48.60  0. 1.0000     0. 
  -2   3  -3   1010.89   49.20  0. 1.0000     0. 
   2  -3   4    379.93   15.48  0. 1.0000     0. 
   2  -3   4    421.29   20.53  0. 1.0000     0. 
  -2   3  -4    410.63   18.47  0. 1.0000     0. 
  -2   3  -4    414.98   19.93  0. 1.0000     0. 
   2  -3   4    317.01   15.44  0. 1.0000     0. 
   2  -3   4    392.41   19.83  0. 1.0000     0. 
   2  -3   5    482.88   25.54  0. 1.0000     0. 
  -2   3  -5    560.66   25.66  0. 1.0000     0. 
   2  -3   5    486.34   25.95  0. 1.0000     0. 
  -2   3  -5    502.01   23.47  0. 1.0000     0. 
   2  -3   5    545.74   27.18  0. 1.0000     0. 
   2  -3   6     33.58    6.49  0. 1.0000     0. 
   2  -3   6     20.63    5.20  0. 1.0000     0. 
  -2   3  -6     25.64    4.95  0. 1.0000     0. 
   2  -3   6     20.09    6.07  0. 1.0000     0. 
  -2   3  -6     17.81    4.93  0. 1.0000     0. 
   2  -3   7    696.84   32.50  0. 1.0000     0. 
   2  -3   7    649.76   34.31  0. 1.0000     0. 
  -2   3  -7    695.90   33.52  0. 1.0000     0. 
   2  -3   7    651.62   34.35  0. 1.0000     0. 
  -2   3  -8     45.33    7.63  0. 1.0000     0. 
   2  -3   8     26.19    5.47  0. 1.0000     0. 
   2  -3   8     42.62    7.82  0. 1.0000     0. 
   2  -3   8     34.81    7.56  0. 1.0000     0. 
   2  -3   9    180.48   15.73  0. 1.0000     0. 
   2  -3   9    162.81   14.75  0. 1.0000     0. 
  -2   3  -9    203.61   15.55  0. 1.0000     0. 
   2  -3  10    113.62   13.82  0. 1.0000     0. 
  -2   3 -10    114.36   13.15  0. 1.0000     0. 
   2  -3  11    168.56   16.88  0. 1.0000     0. 
  -2   3 -11    187.36   17.06  0. 1.0000     0. 
   2  -3  11    149.11   16.11  0. 1.0000     0. 
   2  -3  12    116.48   14.47  0. 1.0000     0. 
  -2   3 -12     90.34   12.95  0. 1.0000     0. 
   2  -3  12     74.21   12.35  0. 1.0000     0. 
  -2   3 -13    103.65   14.45  0. 1.0000     0. 
   2  -3  13    111.45   15.28  0. 1.0000     0. 
   2  -3  13     97.34   14.07  0. 1.0000     0. 
   2  -3  14     30.63   10.85  0. 1.0000     0. 
   2  -3  14     20.22   10.05  0. 1.0000     0. 
   2  -3  15    168.78   19.51  0. 1.0000     0. 
   2  -3  15    149.47   19.15  0. 1.0000     0. 
   2  -3  16     15.89   12.27  0. 1.0000     0. 
   2  -3  16     19.30   10.84  0. 1.0000     0. 
   2  -3  17     50.27   14.06  0. 1.0000     0. 
   2  -3  17     59.85   14.84  0. 1.0000     0. 
  -2   2  17     10.22   13.68  0. 1.0000     0. 
  -2   2  16      7.78   12.40  0. 1.0000     0. 
   2  -2 -16     19.71   11.91  0. 1.0000     0. 
  -2   2  15     27.65   13.84  0. 1.0000     0. 
   2  -2 -15     47.49   13.50  0. 1.0000     0. 
  -2   2  14     -5.30   12.04  0. 1.0000     0. 
   2  -2 -14      8.07    9.02  0. 1.0000     0. 
   2  -2 -14     -1.93    9.36  0. 1.0000     0. 
  -2   2  14      8.64   11.67  0. 1.0000     0. 
   2  -2 -13     13.80   10.08  0. 1.0000     0. 
  -2   2  13      8.24   11.04  0. 1.0000     0. 
  -2   2  13     40.22   13.07  0. 1.0000     0. 
   2  -2 -13      5.36    9.59  0. 1.0000     0. 
   2  -2 -12     14.79    8.81  0. 1.0000     0. 
  -2   2  12      4.47   10.71  0. 1.0000     0. 
  -2   2  12     13.75   10.61  0. 1.0000     0. 
   2  -2 -12      5.78    8.29  0. 1.0000     0. 
  -2   2  11     39.74   12.33  0. 1.0000     0. 
   2  -2 -11     39.14   11.02  0. 1.0000     0. 
   2  -2 -11     58.18   11.98  0. 1.0000     0. 
  -2   2  11     39.41   11.55  0. 1.0000     0. 
  -2   2  10    110.80   15.21  0. 1.0000     0. 
  -2   2  10     85.17   14.18  0. 1.0000     0. 
   2  -2  -9   2165.89   97.03  0. 1.0000     0. 
  -2   2   9   2185.23   97.14  0. 1.0000     0. 
  -2   2   9   2146.79   96.58  0. 1.0000     0. 
   2  -2  -8    581.58   34.68  0. 1.0000     0. 
   2  -2  -8    658.26   31.70  0. 1.0000     0. 
  -2   2   8    636.86   35.11  0. 1.0000     0. 
   2  -2  -7    171.07   12.49  0. 1.0000     0. 
   2  -2  -7    159.52   15.23  0. 1.0000     0. 
  -2   2   7    186.80   15.50  0. 1.0000     0. 
   2  -2  -6    644.09   30.84  0. 1.0000     0. 
  -2   2   6    644.90   29.56  0. 1.0000     0. 
   2  -2  -6    673.70   34.70  0. 1.0000     0. 
   2  -2  -6    647.20   31.79  0. 1.0000     0. 
   2  -2  -6    635.42   30.48  0. 1.0000     0. 
  -2   2   5   1869.65   77.90  0. 1.0000     0. 
   2  -2  -5   1853.90   76.81  0. 1.0000     0. 
   2  -2  -5   1800.43   77.80  0. 1.0000     0. 
  -2   2   5   1791.83   75.24  0. 1.0000     0. 
   2  -2  -5   1894.80   80.16  0. 1.0000     0. 
   2  -2  -5   1824.68   74.62  0. 1.0000     0. 
  -2   2   4    150.51   11.89  0. 1.0000     0. 
   2  -2  -4    157.31   10.94  0. 1.0000     0. 
   2  -2  -4    131.76    8.10  0. 1.0000     0. 
   2  -2  -4    130.94   11.26  0. 1.0000     0. 
   2  -2  -4    164.21   13.26  0. 1.0000     0. 
   2  -2  -4    144.90   11.35  0. 1.0000     0. 
   2  -2  -4    128.91   10.90  0. 1.0000     0. 
  -2   2   4    133.00   11.63  0. 1.0000     0. 
  -2   2   4    146.89    9.42  0. 1.0000     0. 
  -2   2   3    157.60    8.55  0. 1.0000     0. 
   2  -2  -3    166.98   13.00  0. 1.0000     0. 
   2  -2  -3    154.35   11.35  0. 1.0000     0. 
   2  -2  -3    151.55   11.29  0. 1.0000     0. 
   2  -2  -3    146.98    8.88  0. 1.0000     0. 
   2  -2  -3    156.40   11.33  0. 1.0000     0. 
   2  -2  -3    146.68    8.67  0. 1.0000     0. 
  -2   2   3    148.96   10.86  0. 1.0000     0. 
  -2   2   3    161.97    9.88  0. 1.0000     0. 
  -2   2   2    279.56   12.17  0. 1.0000     0. 
   2  -2  -2    287.82   16.09  0. 1.0000     0. 
   2  -2  -2    269.33   15.55  0. 1.0000     0. 
  -2   2   2    263.42   15.75  0. 1.0000     0. 
   2  -2  -2    274.06   12.19  0. 1.0000     0. 
  -2   2   2    227.66   13.76  0. 1.0000     0. 
   2  -2  -2    269.07   13.29  0. 1.0000     0. 
   2  -2  -2    254.77   14.42  0. 1.0000     0. 
   2  -2  -1    149.75   10.37  0. 1.0000     0. 
   2  -2  -1    156.17   10.28  0. 1.0000     0. 
  -2   2   1    144.86   10.30  0. 1.0000     0. 
   2  -2  -1    133.96    9.73  0. 1.0000     0. 
   2  -2  -1    154.42    9.18  0. 1.0000     0. 
  -2   2   1    131.63    9.47  0. 1.0000     0. 
  -2   2   1    150.60    8.39  0. 1.0000     0. 
   2  -2  -1    140.61    8.66  0. 1.0000     0. 
  -2   2   1    154.92   10.76  0. 1.0000     0. 
   2  -2   0   1673.95   67.11  0. 1.0000     0. 
   2  -2   0   1604.52   65.43  0. 1.0000     0. 
  -2   2   0   1605.71   65.12  0. 1.0000     0. 
   2  -2   0   1491.04   62.81  0. 1.0000     0. 
   2  -2   0   1718.69   66.35  0. 1.0000     0. 
   2  -2   0   1571.93   66.23  0. 1.0000     0. 
   2  -2   0   1553.31   63.72  0. 1.0000     0. 
   2  -2   0   1628.80   65.94  0. 1.0000     0. 
  -2   2   0   1639.64   66.81  0. 1.0000     0. 
   2  -2   1     99.37    6.87  0. 1.0000     0. 
  -2   2  -1     94.83    8.05  0. 1.0000     0. 
  -2   2  -1     91.70    6.48  0. 1.0000     0. 
   2  -2   1    107.74    7.73  0. 1.0000     0. 
   2  -2   1     96.61    8.27  0. 1.0000     0. 
   2  -2   1     96.09    7.90  0. 1.0000     0. 
   2  -2   2   1685.42   65.94  0. 1.0000     0. 
  -2   2  -2   1557.91   65.98  0. 1.0000     0. 
   2  -2   2   1538.50   63.50  0. 1.0000     0. 
   2  -2   2   1499.32   65.37  0. 1.0000     0. 
   2  -2   2   1566.28   64.73  0. 1.0000     0. 
   2  -2   3     90.45    7.26  0. 1.0000     0. 
   2  -2   3     70.56    7.06  0. 1.0000     0. 
   2  -2   3     68.16    5.21  0. 1.0000     0. 
   2  -2   3     81.87    6.32  0. 1.0000     0. 
   2  -2   3     84.40    6.09  0. 1.0000     0. 
  -2   2  -3     58.31    7.13  0. 1.0000     0. 
   2  -2   4    132.08    7.89  0. 1.0000     0. 
   2  -2   4    129.76    9.33  0. 1.0000     0. 
   2  -2   4    121.27    7.15  0. 1.0000     0. 
   2  -2   4    123.10   10.04  0. 1.0000     0. 
   2  -2   4    140.08    8.80  0. 1.0000     0. 
  -2   2  -4    113.36    9.17  0. 1.0000     0. 
   2  -2   5    455.65   21.88  0. 1.0000     0. 
  -2   2  -5    371.34   21.54  0. 1.0000     0. 
   2  -2   5    480.20   20.08  0. 1.0000     0. 
   2  -2   5    459.20   23.97  0. 1.0000     0. 
   2  -2   5    462.28   23.70  0. 1.0000     0. 
   2  -2   6    950.71   37.29  0. 1.0000     0. 
  -2   2  -6    835.09   36.70  0. 1.0000     0. 
  -2   2  -6    762.04   35.93  0. 1.0000     0. 
   2  -2   6    848.12   39.69  0. 1.0000     0. 
   2  -2   6    815.05   39.25  0. 1.0000     0. 
  -2   2  -6    803.62   39.21  0. 1.0000     0. 
   2  -2   7   1347.53   56.38  0. 1.0000     0. 
  -2   2  -7   1247.56   59.73  0. 1.0000     0. 
   2  -2   7   1326.92   60.45  0. 1.0000     0. 
   2  -2   7   1406.95   60.12  0. 1.0000     0. 
   2  -2   8     51.21    8.04  0. 1.0000     0. 
  -2   2  -8     49.81    8.32  0. 1.0000     0. 
   2  -2   8     48.83    8.18  0. 1.0000     0. 
  -2   2  -9     81.50   10.50  0. 1.0000     0. 
   2  -2   9     72.10   10.18  0. 1.0000     0. 
   2  -2   9     62.92    9.32  0. 1.0000     0. 
   2  -2  10    206.09   17.59  0. 1.0000     0. 
   2  -2  10    172.66   15.92  0. 1.0000     0. 
  -2   2 -10    173.77   16.25  0. 1.0000     0. 
   2  -2  11     31.77    8.95  0. 1.0000     0. 
   2  -2  11     45.39   10.30  0. 1.0000     0. 
  -2   2 -11     34.67    9.17  0. 1.0000     0. 
   2  -2  12    440.98   28.96  0. 1.0000     0. 
   2  -2  12    415.26   28.01  0. 1.0000     0. 
  -2   2 -12    417.20   28.90  0. 1.0000     0. 
   2  -2  13     60.53   11.68  0. 1.0000     0. 
   2  -2  13     44.69   11.26  0. 1.0000     0. 
  -2   2 -13     47.97   11.19  0. 1.0000     0. 
   2  -2  14    192.76   19.43  0. 1.0000     0. 
   2  -2  14    208.25   20.54  0. 1.0000     0. 
  -2   2 -14    181.57   19.96  0. 1.0000     0. 
   2  -2  15     95.27   15.23  0. 1.0000     0. 
   2  -2  15     93.45   15.64  0. 1.0000     0. 
  -2   2 -15     77.87   15.00  0. 1.0000     0. 
   2  -2  16     93.30   16.92  0. 1.0000     0. 
   2  -2  16     66.08   14.99  0. 1.0000     0. 
   2  -2  17     77.11   16.74  0. 1.0000     0. 
   2  -2  17     80.55   15.28  0. 1.0000     0. 
   2  -2  17     85.42   16.66  0. 1.0000     0. 
  -2   1  17      9.76   12.93  0. 1.0000     0. 
  -2   1  17    -12.32   13.34  0. 1.0000     0. 
   2  -1 -17      4.54   11.04  0. 1.0000     0. 
  -2   1  16     17.54   12.81  0. 1.0000     0. 
  -2   1  16     29.62   14.55  0. 1.0000     0. 
   2  -1 -16     12.92   10.31  0. 1.0000     0. 
  -2   1  15     42.18   13.52  0. 1.0000     0. 
  -2   1  15     74.75   15.85  0. 1.0000     0. 
   2  -1 -15     42.39   12.87  0. 1.0000     0. 
  -2   1  14     21.07   11.64  0. 1.0000     0. 
  -2   1  14      6.85   10.81  0. 1.0000     0. 
   2  -1 -14     13.17   11.08  0. 1.0000     0. 
   2  -1 -13     50.26   11.85  0. 1.0000     0. 
  -2   1  13     68.37   13.99  0. 1.0000     0. 
   2  -1 -13     40.19   11.41  0. 1.0000     0. 
  -2   1  13     46.46   12.92  0. 1.0000     0. 
  -2   1  12     73.35   14.57  0. 1.0000     0. 
  -2   1  12     33.04   11.39  0. 1.0000     0. 
   2  -1 -12     47.23   10.87  0. 1.0000     0. 
  -2   1  11     75.30   13.65  0. 1.0000     0. 
  -2   1  11     29.54   11.15  0. 1.0000     0. 
   2  -1 -11     59.96   11.86  0. 1.0000     0. 
  -2   1  10    249.07   21.31  0. 1.0000     0. 
   2  -1 -10    276.60   20.99  0. 1.0000     0. 
  -2   1  10    229.31   20.27  0. 1.0000     0. 
  -2   1   9    275.95   21.11  0. 1.0000     0. 
  -2   1   9    303.91   22.16  0. 1.0000     0. 
  -2   1   9    302.14   19.39  0. 1.0000     0. 
   2  -1  -9    311.46   21.70  0. 1.0000     0. 
   2  -1  -8    294.64   21.02  0. 1.0000     0. 
  -2   1   8    299.57   21.58  0. 1.0000     0. 
   2  -1  -8    318.45   18.04  0. 1.0000     0. 
  -2   1   8    308.30   18.99  0. 1.0000     0. 
  -2   1   8    331.17   21.25  0. 1.0000     0. 
   2  -1  -7     78.41   10.65  0. 1.0000     0. 
   2  -1  -7     89.70    8.23  0. 1.0000     0. 
   2  -1  -7    111.65    9.15  0. 1.0000     0. 
  -2   1   7     93.92   10.91  0. 1.0000     0. 
  -2   1   7     65.52   10.49  0. 1.0000     0. 
  -2   1   6    399.05   18.39  0. 1.0000     0. 
   2  -1  -6    383.63   20.58  0. 1.0000     0. 
  -2   1   6    381.69   23.08  0. 1.0000     0. 
   2  -1  -6    377.90   19.99  0. 1.0000     0. 
  -2   1   6    374.06   22.59  0. 1.0000     0. 
   2  -1  -6    403.48   23.34  0. 1.0000     0. 
   2  -1  -6    388.06   22.04  0. 1.0000     0. 
   2  -1  -5    676.32   31.51  0. 1.0000     0. 
   2  -1  -5    762.93   34.74  0. 1.0000     0. 
  -2   1   5    745.81   33.03  0. 1.0000     0. 
   2  -1  -5    746.51   33.02  0. 1.0000     0. 
  -2   1   5    692.34   33.52  0. 1.0000     0. 
   2  -1  -5    711.96   30.86  0. 1.0000     0. 
  -2   1   5    748.53   34.53  0. 1.0000     0. 
  -2   1   5    685.92   29.02  0. 1.0000     0. 
   2  -1  -5    743.09   32.80  0. 1.0000     0. 
   2  -1  -5    734.10   32.17  0. 1.0000     0. 
   2  -1  -4    368.87   21.27  0. 1.0000     0. 
   2  -1  -4    369.89   18.37  0. 1.0000     0. 
  -2   1   4    363.77   20.09  0. 1.0000     0. 
   2  -1  -4    337.84   20.74  0. 1.0000     0. 
   2  -1  -4    383.77   19.59  0. 1.0000     0. 
  -2   1   4    357.11   20.36  0. 1.0000     0. 
   2  -1  -4    395.69   20.43  0. 1.0000     0. 
   2  -1  -4    393.36   19.61  0. 1.0000     0. 
  -2   1   4    396.93   16.71  0. 1.0000     0. 
   2  -1  -4    431.80   20.08  0. 1.0000     0. 
  -2   1   3    427.24   18.30  0. 1.0000     0. 
   2  -1  -3    341.95   18.54  0. 1.0000     0. 
   2  -1  -3    381.09   20.18  0. 1.0000     0. 
  -2   1   3    352.46   19.28  0. 1.0000     0. 
   2  -1  -3    365.42   19.23  0. 1.0000     0. 
   2  -1  -3    394.60   19.09  0. 1.0000     0. 
   2  -1  -3    395.74   20.22  0. 1.0000     0. 
  -2   1   2    524.13   22.44  0. 1.0000     0. 
   2  -1  -2    530.33   24.55  0. 1.0000     0. 
   2  -1  -2    478.80   23.73  0. 1.0000     0. 
   2  -1  -2    460.20   22.03  0. 1.0000     0. 
  -2   1   2    541.59   23.43  0. 1.0000     0. 
   2  -1  -1    218.97   13.44  0. 1.0000     0. 
  -2   1   1    260.36   12.02  0. 1.0000     0. 
  -2   1   1    250.31   13.36  0. 1.0000     0. 
   2  -1  -1    227.13   12.74  0. 1.0000     0. 
  -2   1   1    265.80   12.94  0. 1.0000     0. 
  -2   1   1    248.97   13.61  0. 1.0000     0. 
   2  -1   0   9167.68  356.94  0. 1.0000     0. 
   2  -1   0   9357.63  358.15  0. 1.0000     0. 
   2  -1   0   9101.99  357.66  0. 1.0000     0. 
  -2   1   0   9386.05  357.87  0. 1.0000     0. 
   2  -1   0   8861.21  357.63  0. 1.0000     0. 
  -2   1   0   9025.13  357.91  0. 1.0000     0. 
   2  -1   0   8838.48  357.47  0. 1.0000     0. 
  -2   1  -1   3485.63  139.43  0. 1.0000     0. 
   2  -1   2     56.92    5.68  0. 1.0000     0. 
   2  -1   2    135.30    7.48  0. 1.0000     0. 
   2  -1   3      3.85    2.70  0. 1.0000     0. 
   2  -1   3      2.01    2.55  0. 1.0000     0. 
   2  -1   3      5.14    3.54  0. 1.0000     0. 
   2  -1   4    267.37   15.36  0. 1.0000     0. 
   2  -1   4    220.45   13.30  0. 1.0000     0. 
   2  -1   4    280.78   12.76  0. 1.0000     0. 
   2  -1   4    305.56   15.40  0. 1.0000     0. 
   2  -1   4    309.25   15.71  0. 1.0000     0. 
  -2   1  -4    264.40   14.55  0. 1.0000     0. 
   2  -1   4    278.43   13.97  0. 1.0000     0. 
   2  -1   5     20.15    2.44  0. 1.0000     0. 
   2  -1   5     34.47    6.04  0. 1.0000     0. 
  -2   1  -5     17.61    4.39  0. 1.0000     0. 
   2  -1   5     21.56    3.43  0. 1.0000     0. 
   2  -1   5     15.79    4.05  0. 1.0000     0. 
   2  -1   5     14.35    4.66  0. 1.0000     0. 
   2  -1   5     21.16    5.36  0. 1.0000     0. 
   2  -1   6   1390.87   58.79  0. 1.0000     0. 
   2  -1   6   1619.78   64.23  0. 1.0000     0. 
   2  -1   6   1418.62   62.45  0. 1.0000     0. 
   2  -1   6   1507.33   63.01  0. 1.0000     0. 
  -2   1  -6   1461.59   61.47  0. 1.0000     0. 
   2  -1   6   1411.91   60.45  0. 1.0000     0. 
  -2   1  -7     97.62    8.28  0. 1.0000     0. 
   2  -1   7     88.73    9.86  0. 1.0000     0. 
  -2   1  -7     95.82   10.26  0. 1.0000     0. 
   2  -1   7     71.66    8.94  0. 1.0000     0. 
  -2   1  -8     99.29    8.89  0. 1.0000     0. 
   2  -1   8     81.30   10.02  0. 1.0000     0. 
  -2   1  -8    107.99   11.76  0. 1.0000     0. 
   2  -1   8     80.59   10.24  0. 1.0000     0. 
   2  -1   9      7.25    6.23  0. 1.0000     0. 
  -2   1  -9      7.72    6.80  0. 1.0000     0. 
   2  -1   9      2.98    5.92  0. 1.0000     0. 
   2  -1  10    320.71   22.58  0. 1.0000     0. 
  -2   1 -10    319.83   23.84  0. 1.0000     0. 
   2  -1  10    364.15   23.00  0. 1.0000     0. 
   2  -1  11     -7.30    8.37  0. 1.0000     0. 
   2  -1  11     -3.35    7.55  0. 1.0000     0. 
  -2   1 -11     -4.11    8.34  0. 1.0000     0. 
  -2   1 -12    184.98   18.55  0. 1.0000     0. 
   2  -1  12    160.20   17.88  0. 1.0000     0. 
   2  -1  12    169.26   16.78  0. 1.0000     0. 
   2  -1  13     80.48   13.31  0. 1.0000     0. 
   2  -1  13    111.29   14.78  0. 1.0000     0. 
   2  -1  13    111.97   15.88  0. 1.0000     0. 
  -2   1 -13     96.85   15.19  0. 1.0000     0. 
   2  -1  14     87.18   13.98  0. 1.0000     0. 
   2  -1  14     93.17   15.51  0. 1.0000     0. 
   2  -1  14     98.94   14.93  0. 1.0000     0. 
   2  -1  15     32.38   12.93  0. 1.0000     0. 
   2  -1  15     23.46    9.45  0. 1.0000     0. 
   2  -1  15      4.77   10.35  0. 1.0000     0. 
   2  -1  15     13.49   10.86  0. 1.0000     0. 
   2  -1  16     44.59   13.71  0. 1.0000     0. 
   2  -1  16     66.50   14.96  0. 1.0000     0. 
   2  -1  16     72.83   16.13  0. 1.0000     0. 
   2  -1  17      5.46   11.35  0. 1.0000     0. 
   2  -1  17     24.41   12.45  0. 1.0000     0. 
   2  -1  17     17.37   13.16  0. 1.0000     0. 
   2  -1  18     -1.91   11.75  0. 1.0000     0. 
  -2   0  18     29.27   14.83  0. 1.0000     0. 
   2   0 -17     11.15   11.03  0. 1.0000     0. 
  -2   0  17     -5.57   12.31  0. 1.0000     0. 
  -2   0  17     -2.02   12.45  0. 1.0000     0. 
  -2   0  16     51.55   15.06  0. 1.0000     0. 
   2   0 -16     52.58   14.25  0. 1.0000     0. 
  -2   0  16     73.55   15.68  0. 1.0000     0. 
  -2   0  15     39.26   13.66  0. 1.0000     0. 
  -2   0  15     14.31   12.24  0. 1.0000     0. 
   2   0 -15     35.60   12.51  0. 1.0000     0. 
   2   0 -14     16.63    9.18  0. 1.0000     0. 
  -2   0  14     10.01   10.66  0. 1.0000     0. 
  -2   0  13    151.61   18.93  0. 1.0000     0. 
  -2   0  13    128.39   17.09  0. 1.0000     0. 
  -2   0  12    177.51   19.14  0. 1.0000     0. 
  -2   0  12    181.87   18.20  0. 1.0000     0. 
   2   0 -12    158.83   16.68  0. 1.0000     0. 
  -2   0  11    289.79   22.18  0. 1.0000     0. 
  -2   0  11    319.03   24.05  0. 1.0000     0. 
   2   0 -11    283.13   21.69  0. 1.0000     0. 
   2   0 -10    340.58   23.63  0. 1.0000     0. 
  -2   0  10    365.97   24.15  0. 1.0000     0. 
  -2   0  10    380.99   25.88  0. 1.0000     0. 
   2   0  -9    411.15   24.90  0. 1.0000     0. 
  -2   0   9    395.88   24.46  0. 1.0000     0. 
   2   0  -9    410.13   26.19  0. 1.0000     0. 
  -2   0   9    374.55   25.38  0. 1.0000     0. 
  -2   0   8     86.00    9.37  0. 1.0000     0. 
   2   0  -8    124.89   12.53  0. 1.0000     0. 
  -2   0   8     84.55    8.74  0. 1.0000     0. 
  -2   0   8    112.03   11.13  0. 1.0000     0. 
   2   0  -8    103.34   11.90  0. 1.0000     0. 
  -2   0   8    107.04   12.22  0. 1.0000     0. 
  -2   0   7    141.16   11.67  0. 1.0000     0. 
   2   0  -7    143.03   10.41  0. 1.0000     0. 
  -2   0   7    151.09   13.87  0. 1.0000     0. 
   2   0  -7    129.90   12.29  0. 1.0000     0. 
  -2   0   7    166.16   12.68  0. 1.0000     0. 
  -2   0   7    156.01   10.78  0. 1.0000     0. 
   2   0  -7    136.59   13.09  0. 1.0000     0. 
  -2   0   6    609.44   29.99  0. 1.0000     0. 
   2   0  -6    583.52   28.56  0. 1.0000     0. 
   2   0  -6    605.83   30.74  0. 1.0000     0. 
  -2   0   6    561.36   29.10  0. 1.0000     0. 
   2   0  -6    616.97   28.52  0. 1.0000     0. 
  -2   0   6    616.97   31.39  0. 1.0000     0. 
  -2   0   6    591.01   29.99  0. 1.0000     0. 
  -2   0   6    640.36   28.24  0. 1.0000     0. 
   2   0  -6    620.65   28.62  0. 1.0000     0. 
   2   0  -6    592.76   31.95  0. 1.0000     0. 
   2   0  -6    601.95   31.19  0. 1.0000     0. 
  -2   0   5     18.51    5.48  0. 1.0000     0. 
   2   0  -5     20.19    5.24  0. 1.0000     0. 
  -2   0   5     18.82    6.44  0. 1.0000     0. 
   2   0  -5     25.38    7.18  0. 1.0000     0. 
  -2   0   5     20.95    7.19  0. 1.0000     0. 
   2   0  -5     23.25    5.91  0. 1.0000     0. 
  -2   0   5     26.16    4.39  0. 1.0000     0. 
   2   0  -5     13.02    4.70  0. 1.0000     0. 
   2   0  -5     22.22    8.96  0. 1.0000     0. 
  -2   0   5     16.28    5.14  0. 1.0000     0. 
   2   0  -5     26.29    7.84  0. 1.0000     0. 
   2   0  -5     15.16    4.70  0. 1.0000     0. 
  -2   0   4   1002.17   44.81  0. 1.0000     0. 
  -2   0   4   1016.92   43.91  0. 1.0000     0. 
   2   0  -4    974.83   45.68  0. 1.0000     0. 
   2   0  -4    972.85   44.81  0. 1.0000     0. 
  -2   0   4   1023.74   44.25  0. 1.0000     0. 
   2   0  -4   1014.25   43.81  0. 1.0000     0. 
  -2   0   4    996.82   44.83  0. 1.0000     0. 
   2   0  -4   1058.89   44.06  0. 1.0000     0. 
  -2   0   4    992.88   43.54  0. 1.0000     0. 
   2   0  -4   1020.69   42.94  0. 1.0000     0. 
   2   0  -4    986.76   43.71  0. 1.0000     0. 
  -2   0   3   1003.56   40.51  0. 1.0000     0. 
  -2   0   3    922.79   39.83  0. 1.0000     0. 
   2   0  -3    951.72   41.44  0. 1.0000     0. 
  -2   0   3    903.31   40.80  0. 1.0000     0. 
   2   0  -3    956.17   40.96  0. 1.0000     0. 
   2   0  -3    920.71   39.90  0. 1.0000     0. 
  -2   0   3    936.44   40.27  0. 1.0000     0. 
  -2   0   3    858.69   38.88  0. 1.0000     0. 
   2   0  -3    866.03   38.48  0. 1.0000     0. 
   2   0  -3    908.23   39.54  0. 1.0000     0. 
  -2   0   2    158.85   10.59  0. 1.0000     0. 
   2   0  -2    167.69   10.64  0. 1.0000     0. 
  -2   0   2    160.87   10.17  0. 1.0000     0. 
   2   0  -2    154.87   10.06  0. 1.0000     0. 
   2   0  -2    181.52    9.73  0. 1.0000     0. 
   2   0  -2    142.31   10.57  0. 1.0000     0. 
   2   0  -2    167.75    8.78  0. 1.0000     0. 
  -2   0   2    147.31    9.68  0. 1.0000     0. 
  -2   0   1   9091.74  352.77  0. 1.0000     0. 
   2   0  -1   9085.83  352.23  0. 1.0000     0. 
   2   0  -1   8440.52  352.54  0. 1.0000     0. 
  -2   0   1   8855.58  351.91  0. 1.0000     0. 
   2   0  -1   9551.31  352.85  0. 1.0000     0. 
  -2   0   1   9081.42  352.89  0. 1.0000     0. 
   2   0  -1   8812.22  352.29  0. 1.0000     0. 
  -2   0   1   9188.47  350.61  0. 1.0000     0. 
   2   0  -1   8150.88  352.75  0. 1.0000     0. 
   2   0  -1   8987.37  350.16  0. 1.0000     0. 
   2   0   0  30816.00 1236.04  0. 1.0000     0. 
   2   0   0  30982.90 1236.77  0. 1.0000     0. 
   2   0   0  32614.00 1235.83  0. 1.0000     0. 
   2   0   0  34005.20 1237.55  0. 1.0000     0. 
  -2   0   0  30168.70 1237.47  0. 1.0000     0. 
   2   0   0  30669.80 1237.02  0. 1.0000     0. 
  -2   0   0  31515.20 1236.82  0. 1.0000     0. 
  -2   0   0  31136.10 1235.82  0. 1.0000     0. 
   2   0   0  32747.10 1235.64  0. 1.0000     0. 
   2   0   1   7831.10  309.70  0. 1.0000     0. 
  -2   0  -1   8115.41  310.58  0. 1.0000     0. 
   2   0   1   7879.89  310.13  0. 1.0000     0. 
   2   0   1   7688.93  309.10  0. 1.0000     0. 
   2   0   1   7884.94  310.24  0. 1.0000     0. 
  -2   0  -1   7960.85  309.18  0. 1.0000     0. 
   2   0   2    196.58    9.71  0. 1.0000     0. 
  -2   0  -2    170.37   10.36  0. 1.0000     0. 
   2   0   2    179.31    9.64  0. 1.0000     0. 
   2   0   2    196.62   10.17  0. 1.0000     0. 
  -2   0  -2    189.10    9.97  0. 1.0000     0. 
   2   0   2    177.68   10.82  0. 1.0000     0. 
   2   0   3    873.18   34.75  0. 1.0000     0. 
   2   0   3    809.01   36.58  0. 1.0000     0. 
  -2   0  -3    839.59   35.70  0. 1.0000     0. 
   2   0   3    801.72   35.66  0. 1.0000     0. 
  -2   0  -3    825.26   36.32  0. 1.0000     0. 
  -2   0  -3    876.52   37.89  0. 1.0000     0. 
   2   0   3    851.75   37.01  0. 1.0000     0. 
  -2   0  -4    367.07   15.13  0. 1.0000     0. 
   2   0   4    347.85   17.45  0. 1.0000     0. 
   2   0   4    344.41   15.98  0. 1.0000     0. 
   2   0   4    362.95   18.09  0. 1.0000     0. 
  -2   0  -4    361.14   16.64  0. 1.0000     0. 
  -2   0  -4    346.88   17.89  0. 1.0000     0. 
   2   0   4    352.55   13.81  0. 1.0000     0. 
   2   0   4    357.55   16.95  0. 1.0000     0. 
   2   0   5    418.80   17.50  0. 1.0000     0. 
   2   0   5    421.36   17.45  0. 1.0000     0. 
  -2   0  -5    435.94   18.80  0. 1.0000     0. 
   2   0   5    391.58   21.11  0. 1.0000     0. 
  -2   0  -5    419.39   22.11  0. 1.0000     0. 
   2   0   5    424.14   22.38  0. 1.0000     0. 
   2   0   5    405.15   21.30  0. 1.0000     0. 
  -2   0  -5    437.35   21.24  0. 1.0000     0. 
   2   0   5    433.02   22.77  0. 1.0000     0. 
  -2   0  -6    383.46   20.09  0. 1.0000     0. 
   2   0   6    439.58   22.95  0. 1.0000     0. 
   2   0   6    402.02   20.90  0. 1.0000     0. 
  -2   0  -6    408.58   21.89  0. 1.0000     0. 
   2   0   6    396.09   21.56  0. 1.0000     0. 
  -2   0  -7    326.66   19.57  0. 1.0000     0. 
   2   0   7    351.38   20.88  0. 1.0000     0. 
   2   0   7    339.52   19.63  0. 1.0000     0. 
   2   0   8     15.93    6.25  0. 1.0000     0. 
   2   0   8     17.73    6.76  0. 1.0000     0. 
  -2   0  -8     13.03    5.37  0. 1.0000     0. 
   2   0   8     35.90    7.06  0. 1.0000     0. 
  -2   0  -9    695.33   35.94  0. 1.0000     0. 
   2   0   9    685.28   37.58  0. 1.0000     0. 
   2   0   9    717.06   36.43  0. 1.0000     0. 
   2   0   9    730.79   38.11  0. 1.0000     0. 
   2   0  10     77.99   11.45  0. 1.0000     0. 
  -2   0 -10     78.90    9.88  0. 1.0000     0. 
   2   0  10    101.78   11.99  0. 1.0000     0. 
   2   0  10     72.95   12.06  0. 1.0000     0. 
   2   0  11    301.96   21.72  0. 1.0000     0. 
   2   0  11    288.54   23.00  0. 1.0000     0. 
   2   0  11    306.94   22.45  0. 1.0000     0. 
   2   0  12     38.41    9.90  0. 1.0000     0. 
   2   0  12     34.29   10.99  0. 1.0000     0. 
   2   0  12     35.43   11.36  0. 1.0000     0. 
   2   0  12     28.11   10.38  0. 1.0000     0. 
   2   0  13    161.15   17.02  0. 1.0000     0. 
   2   0  13    123.51   15.57  0. 1.0000     0. 
   2   0  13    122.73   15.98  0. 1.0000     0. 
   2   0  13    108.61   15.87  0. 1.0000     0. 
   2   0  14     -1.51    9.39  0. 1.0000     0. 
   2   0  14     13.19    9.90  0. 1.0000     0. 
   2   0  14     -1.64    9.89  0. 1.0000     0. 
   2   0  14      1.63   10.26  0. 1.0000     0. 
   2   0  15     58.54   13.46  0. 1.0000     0. 
   2   0  15     33.33   12.74  0. 1.0000     0. 
   2   0  15     59.27   14.19  0. 1.0000     0. 
   2   0  16     51.98   14.53  0. 1.0000     0. 
   2   0  16     57.55   15.02  0. 1.0000     0. 
   2   0  17      1.96   11.08  0. 1.0000     0. 
   2   0  17      1.96   11.82  0. 1.0000     0. 
  -2  -1  17     35.80   15.14  0. 1.0000     0. 
   2   1 -17     39.26   13.96  0. 1.0000     0. 
  -2  -1  16     88.42   16.94  0. 1.0000     0. 
  -2  -1  16     79.48   15.08  0. 1.0000     0. 
   2   1 -16    105.35   17.44  0. 1.0000     0. 
  -2  -1  15    132.74   17.72  0. 1.0000     0. 
  -2  -1  15    141.15   19.90  0. 1.0000     0. 
  -2  -1  14    145.84   20.15  0. 1.0000     0. 
  -2  -1  14    229.55   20.86  0. 1.0000     0. 
  -2  -1  13     54.34   13.08  0. 1.0000     0. 
  -2  -1  13     66.63   12.70  0. 1.0000     0. 
  -2  -1  12    242.63   21.09  0. 1.0000     0. 
  -2  -1  12    208.84   18.78  0. 1.0000     0. 
  -2  -1  11      8.75    9.05  0. 1.0000     0. 
  -2  -1  11     14.95    8.68  0. 1.0000     0. 
  -2  -1  10    438.01   25.32  0. 1.0000     0. 
   2   1 -10    439.55   26.14  0. 1.0000     0. 
  -2  -1  10    449.12   26.55  0. 1.0000     0. 
  -2  -1  10    436.82   28.14  0. 1.0000     0. 
   2   1 -10    412.01   28.71  0. 1.0000     0. 
   2   1  -9     31.34    8.15  0. 1.0000     0. 
  -2  -1   9     21.05    9.23  0. 1.0000     0. 
  -2  -1   9      7.51    6.16  0. 1.0000     0. 
  -2  -1   9     13.81    6.28  0. 1.0000     0. 
   2   1  -9     15.92    8.51  0. 1.0000     0. 
  -2  -1   8     93.73   11.27  0. 1.0000     0. 
  -2  -1   8     86.64    9.50  0. 1.0000     0. 
   2   1  -8     76.25    9.58  0. 1.0000     0. 
  -2  -1   8     67.09    8.82  0. 1.0000     0. 
   2   1  -8     60.49   10.69  0. 1.0000     0. 
  -2  -1   7     99.63   10.17  0. 1.0000     0. 
   2   1  -7     88.64    9.77  0. 1.0000     0. 
  -2  -1   7    114.35   11.57  0. 1.0000     0. 
   2   1  -7    106.75    8.56  0. 1.0000     0. 
  -2  -1   7    117.29   10.18  0. 1.0000     0. 
   2   1  -7    112.22   12.58  0. 1.0000     0. 
   2   1  -7    109.91   12.62  0. 1.0000     0. 
  -2  -1   6   1490.21   65.22  0. 1.0000     0. 
   2   1  -6   1444.17   63.55  0. 1.0000     0. 
   2   1  -6   1487.18   64.68  0. 1.0000     0. 
  -2  -1   6   1449.24   63.42  0. 1.0000     0. 
  -2  -1   6   1454.93   63.56  0. 1.0000     0. 
   2   1  -6   1500.38   66.83  0. 1.0000     0. 
   2   1  -6   1598.68   62.91  0. 1.0000     0. 
  -2  -1   6   1464.41   65.13  0. 1.0000     0. 
   2   1  -6   1505.05   66.72  0. 1.0000     0. 
  -2  -1   5     86.51    9.11  0. 1.0000     0. 
  -2  -1   5     86.64    7.75  0. 1.0000     0. 
  -2  -1   5     86.70    8.21  0. 1.0000     0. 
  -2  -1   5     97.63    9.69  0. 1.0000     0. 
   2   1  -5     99.51    8.06  0. 1.0000     0. 
   2   1  -5     94.16   11.74  0. 1.0000     0. 
  -2  -1   5    105.22    8.21  0. 1.0000     0. 
   2   1  -5     84.48    8.99  0. 1.0000     0. 
   2   1  -5    104.25    8.26  0. 1.0000     0. 
   2   1  -5     97.05    6.91  0. 1.0000     0. 
   2   1  -4    596.84   27.39  0. 1.0000     0. 
  -2  -1   4    559.35   26.43  0. 1.0000     0. 
  -2  -1   4    572.82   27.28  0. 1.0000     0. 
  -2  -1   4    583.31   27.44  0. 1.0000     0. 
   2   1  -4    542.34   24.57  0. 1.0000     0. 
  -2  -1   4    612.09   27.12  0. 1.0000     0. 
   2   1  -4    583.41   25.98  0. 1.0000     0. 
  -2  -1   4    596.59   25.23  0. 1.0000     0. 
   2   1  -4    563.17   28.70  0. 1.0000     0. 
  -2  -1   4    571.02   27.87  0. 1.0000     0. 
  -2  -1   4    448.07   24.67  0. 1.0000     0. 
   2   1  -3    117.59    9.85  0. 1.0000     0. 
  -2  -1   3    112.54    9.33  0. 1.0000     0. 
   2   1  -3    114.72    9.23  0. 1.0000     0. 
   2   1  -3    118.40    6.55  0. 1.0000     0. 
  -2  -1   3    115.75    9.25  0. 1.0000     0. 
  -2  -1   3    111.68    8.38  0. 1.0000     0. 
  -2  -1   3    120.94    6.85  0. 1.0000     0. 
  -2  -1   3     92.92    8.41  0. 1.0000     0. 
   2   1  -3    115.03    7.51  0. 1.0000     0. 
  -2  -1   3    122.54    7.45  0. 1.0000     0. 
  -2  -1   2   1189.91   50.16  0. 1.0000     0. 
  -2  -1   2   1214.99   50.00  0. 1.0000     0. 
   2   1  -2   1224.25   49.53  0. 1.0000     0. 
   2   1  -2   1141.29   46.20  0. 1.0000     0. 
   2   1  -2   1123.31   50.24  0. 1.0000     0. 
  -2  -1   2   1157.50   50.28  0. 1.0000     0. 
  -2  -1   2   1168.72   47.81  0. 1.0000     0. 
   2   1  -2   1137.29   50.22  0. 1.0000     0. 
  -2  -1   2   1172.77   48.01  0. 1.0000     0. 
   2   1  -2   1123.53   48.12  0. 1.0000     0. 
   2   1  -2   1160.10   47.64  0. 1.0000     0. 
   2   1  -1    190.25   10.75  0. 1.0000     0. 
  -2  -1   1    194.98   11.78  0. 1.0000     0. 
   2   1  -1    189.95   11.12  0. 1.0000     0. 
   2   1  -1    186.80   12.40  0. 1.0000     0. 
  -2  -1   1    192.11   10.46  0. 1.0000     0. 
   2   1  -1    205.09    9.37  0. 1.0000     0. 
  -2  -1   1    208.03   12.39  0. 1.0000     0. 
   2   1  -1    185.56   12.28  0. 1.0000     0. 
  -2  -1   0  11564.80  437.54  0. 1.0000     0. 
   2   1   0  11301.00  437.43  0. 1.0000     0. 
   2   1   0  10962.20  438.58  0. 1.0000     0. 
   2   1   0  11012.80  436.05  0. 1.0000     0. 
  -2  -1   0  11106.00  437.10  0. 1.0000     0. 
   2   1   0  10917.90  437.00  0. 1.0000     0. 
  -2  -1  -1    367.83   17.65  0. 1.0000     0. 
   2   1   1    365.96   17.31  0. 1.0000     0. 
  -2  -1  -1    361.85   16.25  0. 1.0000     0. 
   2   1   1    402.63   19.68  0. 1.0000     0. 
   2   1   1    386.79   19.22  0. 1.0000     0. 
   2   1   1    392.35   18.01  0. 1.0000     0. 
   2   1   1    351.39   18.71  0. 1.0000     0. 
  -2  -1  -1    333.82   18.05  0. 1.0000     0. 
   2   1   1    389.83   16.52  0. 1.0000     0. 
   2   1   2    591.11   24.97  0. 1.0000     0. 
  -2  -1  -2    594.31   25.94  0. 1.0000     0. 
   2   1   2    583.79   25.66  0. 1.0000     0. 
   2   1   2    560.69   28.07  0. 1.0000     0. 
   2   1   2    623.72   28.22  0. 1.0000     0. 
   2   1   2    612.67   27.73  0. 1.0000     0. 
   2   1   2    593.55   26.32  0. 1.0000     0. 
  -2  -1  -2    605.78   26.00  0. 1.0000     0. 
  -2  -1  -2    636.53   29.36  0. 1.0000     0. 
  -2  -1  -3    179.63    9.20  0. 1.0000     0. 
  -2  -1  -3    193.96   13.23  0. 1.0000     0. 
   2   1   3    161.04    9.01  0. 1.0000     0. 
   2   1   3    192.87   11.26  0. 1.0000     0. 
   2   1   3    183.98    9.80  0. 1.0000     0. 
  -2  -1  -3    180.62   10.52  0. 1.0000     0. 
   2   1   3    219.05   13.04  0. 1.0000     0. 
   2   1   3    188.26   12.96  0. 1.0000     0. 
   2   1   3    216.70   12.42  0. 1.0000     0. 
   2   1   4    297.21   13.59  0. 1.0000     0. 
   2   1   4    360.04   18.33  0. 1.0000     0. 
   2   1   4    348.61   17.91  0. 1.0000     0. 
   2   1   4    336.46   19.45  0. 1.0000     0. 
   2   1   4    325.59   16.24  0. 1.0000     0. 
  -2  -1  -4    315.76   15.30  0. 1.0000     0. 
   2   1   4    332.37   19.05  0. 1.0000     0. 
  -2  -1  -4    323.08   16.72  0. 1.0000     0. 
   2   1   4    331.51   18.62  0. 1.0000     0. 
  -2  -1  -4    341.86   19.26  0. 1.0000     0. 
  -2  -1  -5   1034.39   48.02  0. 1.0000     0. 
   2   1   5   1063.74   47.14  0. 1.0000     0. 
   2   1   5   1052.08   48.47  0. 1.0000     0. 
   2   1   5   1009.71   45.31  0. 1.0000     0. 
   2   1   5   1052.15   48.33  0. 1.0000     0. 
   2   1   5   1067.64   46.81  0. 1.0000     0. 
  -2  -1  -5    981.57   44.04  0. 1.0000     0. 
  -2  -1  -5   1125.88   46.07  0. 1.0000     0. 
   2   1   6    442.38   23.11  0. 1.0000     0. 
  -2  -1  -6    479.97   25.53  0. 1.0000     0. 
   2   1   6    455.98   26.04  0. 1.0000     0. 
   2   1   6    490.38   25.33  0. 1.0000     0. 
  -2  -1  -6    444.40   21.74  0. 1.0000     0. 
   2   1   6    427.94   25.31  0. 1.0000     0. 
   2   1   7     54.65    8.78  0. 1.0000     0. 
  -2  -1  -7     49.30    8.23  0. 1.0000     0. 
   2   1   7     51.00    8.97  0. 1.0000     0. 
   2   1   7     52.79    9.01  0. 1.0000     0. 
   2   1   7     57.66    7.56  0. 1.0000     0. 
  -2  -1  -8    543.10   30.87  0. 1.0000     0. 
   2   1   8    582.02   32.60  0. 1.0000     0. 
   2   1   8    612.97   32.31  0. 1.0000     0. 
   2   1   8    574.48   29.93  0. 1.0000     0. 
   2   1   8    545.66   31.65  0. 1.0000     0. 
   2   1   9    424.52   25.30  0. 1.0000     0. 
   2   1   9    415.62   27.28  0. 1.0000     0. 
   2   1   9    437.32   27.09  0. 1.0000     0. 
   2   1   9    418.25   26.70  0. 1.0000     0. 
  -2  -1  -9    432.95   26.05  0. 1.0000     0. 
   2   1  10    935.70   47.62  0. 1.0000     0. 
   2   1  10    946.56   46.07  0. 1.0000     0. 
   2   1  10    887.30   48.13  0. 1.0000     0. 
   2   1  10    851.66   46.71  0. 1.0000     0. 
  -2  -1 -10    940.90   46.94  0. 1.0000     0. 
   2   1  11    177.19   17.92  0. 1.0000     0. 
   2   1  11    179.18   18.84  0. 1.0000     0. 
  -2  -1 -11    181.04   17.02  0. 1.0000     0. 
   2   1  11    206.00   19.20  0. 1.0000     0. 
   2   1  11    248.81   19.27  0. 1.0000     0. 
   2   1  12     70.70   12.37  0. 1.0000     0. 
   2   1  12    112.89   14.23  0. 1.0000     0. 
   2   1  12     82.65   13.85  0. 1.0000     0. 
   2   1  12     93.46   15.05  0. 1.0000     0. 
   2   1  13     28.11   10.04  0. 1.0000     0. 
   2   1  13     24.39   11.22  0. 1.0000     0. 
   2   1  13     23.23   10.88  0. 1.0000     0. 
   2   1  14      4.70    8.51  0. 1.0000     0. 
   2   1  14     -1.74   10.12  0. 1.0000     0. 
   2   1  14    -13.37   11.39  0. 1.0000     0. 
   2   1  15    190.88   21.61  0. 1.0000     0. 
   2   1  15    112.71   18.81  0. 1.0000     0. 
   2   1  16     -3.91   11.21  0. 1.0000     0. 
   2   1  16     17.11   12.35  0. 1.0000     0. 
   2   1  17     18.27   13.09  0. 1.0000     0. 
   2   1  17     28.05   15.75  0. 1.0000     0. 
  -2  -2  17     57.13   15.69  0. 1.0000     0. 
   2   2 -17     79.06   15.93  0. 1.0000     0. 
  -2  -2  16     72.26   15.82  0. 1.0000     0. 
   2   2 -16     62.83   14.89  0. 1.0000     0. 
  -2  -2  15    193.59   21.98  0. 1.0000     0. 
  -2  -2  14    153.78   19.17  0. 1.0000     0. 
  -2  -2  13     64.84   13.59  0. 1.0000     0. 
  -2  -2  13     85.30   12.74  0. 1.0000     0. 
  -2  -2  12    573.60   37.37  0. 1.0000     0. 
  -2  -2  12    666.06   36.26  0. 1.0000     0. 
   2   2 -12    688.91   40.81  0. 1.0000     0. 
  -2  -2  11    255.72   21.14  0. 1.0000     0. 
  -2  -2  11    241.92   19.21  0. 1.0000     0. 
   2   2 -11    238.03   22.07  0. 1.0000     0. 
  -2  -2  10    122.67   12.23  0. 1.0000     0. 
  -2  -2  10    106.40   11.85  0. 1.0000     0. 
  -2  -2  10    126.57   14.31  0. 1.0000     0. 
   2   2 -10     86.51   14.81  0. 1.0000     0. 
  -2  -2   9     79.49   10.03  0. 1.0000     0. 
   2   2  -9     87.67   10.31  0. 1.0000     0. 
  -2  -2   9     99.75   12.12  0. 1.0000     0. 
   2   2  -9    112.97   14.68  0. 1.0000     0. 
  -2  -2   9     99.75   10.80  0. 1.0000     0. 
  -2  -2   8     84.15    9.23  0. 1.0000     0. 
   2   2  -8    102.62   13.09  0. 1.0000     0. 
  -2  -2   8     82.73   10.23  0. 1.0000     0. 
   2   2  -8    110.54   13.26  0. 1.0000     0. 
   2   2  -8    104.48   10.07  0. 1.0000     0. 
  -2  -2   8     91.22    9.02  0. 1.0000     0. 
  -2  -2   8     92.62   11.01  0. 1.0000     0. 
  -2  -2   7    468.39   25.75  0. 1.0000     0. 
   2   2  -7    463.03   24.20  0. 1.0000     0. 
  -2  -2   7    431.54   25.05  0. 1.0000     0. 
  -2  -2   7    456.73   24.14  0. 1.0000     0. 
  -2  -2   7    460.31   23.62  0. 1.0000     0. 
   2   2  -7    475.94   27.35  0. 1.0000     0. 
   2   2  -7    441.12   27.47  0. 1.0000     0. 
  -2  -2   6     13.14    6.30  0. 1.0000     0. 
  -2  -2   6     33.86    7.50  0. 1.0000     0. 
  -2  -2   6     21.24    5.86  0. 1.0000     0. 
   2   2  -6      8.58    5.10  0. 1.0000     0. 
  -2  -2   6     14.39    4.71  0. 1.0000     0. 
   2   2  -6     16.01    9.47  0. 1.0000     0. 
   2   2  -6     15.81    3.58  0. 1.0000     0. 
  -2  -2   5    333.27   20.27  0. 1.0000     0. 
   2   2  -5    364.12   19.16  0. 1.0000     0. 
  -2  -2   5    388.74   20.07  0. 1.0000     0. 
  -2  -2   5    378.90   17.50  0. 1.0000     0. 
   2   2  -5    336.28   17.75  0. 1.0000     0. 
  -2  -2   5    356.69   19.01  0. 1.0000     0. 
   2   2  -5    340.09   21.36  0. 1.0000     0. 
   2   2  -5    359.24   16.65  0. 1.0000     0. 
  -2  -2   4    252.43   17.09  0. 1.0000     0. 
   2   2  -4    287.38   16.85  0. 1.0000     0. 
   2   2  -4    273.28   13.49  0. 1.0000     0. 
  -2  -2   4    288.65   15.55  0. 1.0000     0. 
  -2  -2   4    301.71   13.97  0. 1.0000     0. 
   2   2  -4    287.51   14.95  0. 1.0000     0. 
  -2  -2   4    284.39   16.60  0. 1.0000     0. 
  -2  -2   4    284.48   16.06  0. 1.0000     0. 
  -2  -2   4    309.71   17.97  0. 1.0000     0. 
   2   2  -3    156.67   12.83  0. 1.0000     0. 
  -2  -2   3    156.80   11.97  0. 1.0000     0. 
   2   2  -3    144.74   10.67  0. 1.0000     0. 
  -2  -2   3    152.17    7.61  0. 1.0000     0. 
  -2  -2   3    154.45    9.47  0. 1.0000     0. 
  -2  -2   3    155.69   10.65  0. 1.0000     0. 
   2   2  -3    156.91    9.01  0. 1.0000     0. 
  -2  -2   3    132.74   10.62  0. 1.0000     0. 
   2   2  -3    149.81   11.55  0. 1.0000     0. 
   2   2  -3     94.50   11.72  0. 1.0000     0. 
   2   2  -2    395.46   22.56  0. 1.0000     0. 
   2   2  -2    449.49   21.39  0. 1.0000     0. 
  -2  -2   2    421.36   21.77  0. 1.0000     0. 
   2   2  -2    408.33   18.68  0. 1.0000     0. 
  -2  -2   2    415.97   18.84  0. 1.0000     0. 
   2   2  -2    439.70   22.25  0. 1.0000     0. 
   2   2  -2    445.64   22.06  0. 1.0000     0. 
  -2  -2   2    411.52   20.72  0. 1.0000     0. 
  -2  -2   2    429.97   22.04  0. 1.0000     0. 
  -2  -2   1   2403.89  101.27  0. 1.0000     0. 
   2   2  -1   2476.55  100.62  0. 1.0000     0. 
  -2  -2   1   2504.83  101.51  0. 1.0000     0. 
  -2  -2   1   2435.10   97.39  0. 1.0000     0. 
   2   2  -1   2445.60   97.57  0. 1.0000     0. 
   2   2  -1   2591.81  102.71  0. 1.0000     0. 
   2   2  -1   2623.97  101.79  0. 1.0000     0. 
  -2  -2   1   2485.11   98.98  0. 1.0000     0. 
   2   2  -1   2475.56  101.52  0. 1.0000     0. 
  -2  -2   1   2414.84  100.54  0. 1.0000     0. 
  -2  -2   0   1134.08   49.35  0. 1.0000     0. 
   2   2   0   1215.57   49.00  0. 1.0000     0. 
   2   2   0   1199.82   51.10  0. 1.0000     0. 
  -2  -2   0   1093.30   49.73  0. 1.0000     0. 
  -2  -2   0   1170.98   48.37  0. 1.0000     0. 
  -2  -2   0   1136.96   46.17  0. 1.0000     0. 
   2   2   0   1154.79   50.50  0. 1.0000     0. 
  -2  -2   0   1126.60   49.41  0. 1.0000     0. 
  -2  -2  -1    897.89   37.53  0. 1.0000     0. 
   2   2   1    822.62   36.72  0. 1.0000     0. 
   2   2   1    827.08   39.44  0. 1.0000     0. 
   2   2   1    824.96   35.88  0. 1.0000     0. 
  -2  -2  -1    879.30   35.62  0. 1.0000     0. 
   2   2   1    909.04   39.76  0. 1.0000     0. 
  -2  -2  -1    845.57   40.47  0. 1.0000     0. 
  -2  -2  -1    845.29   37.35  0. 1.0000     0. 
   2   2   2     14.86    6.95  0. 1.0000     0. 
   2   2   2     14.26    3.66  0. 1.0000     0. 
   2   2   2     17.24    5.79  0. 1.0000     0. 
  -2  -2  -2     15.65    6.34  0. 1.0000     0. 
   2   2   2     13.43    5.31  0. 1.0000     0. 
   2   2   2     29.78    6.61  0. 1.0000     0. 
  -2  -2  -2     11.66    4.20  0. 1.0000     0. 
   2   2   2     14.21    4.84  0. 1.0000     0. 
  -2  -2  -2     18.17    3.59  0. 1.0000     0. 
  -2  -2  -3    306.14   15.78  0. 1.0000     0. 
   2   2   3    356.70   15.73  0. 1.0000     0. 
   2   2   3    323.84   18.72  0. 1.0000     0. 
   2   2   3    336.82   19.75  0. 1.0000     0. 
   2   2   3    342.71   17.89  0. 1.0000     0. 
  -2  -2  -3    345.08   16.82  0. 1.0000     0. 
  -2  -2  -3    311.03   14.56  0. 1.0000     0. 
   2   2   3    343.90   15.79  0. 1.0000     0. 
  -2  -2  -3    324.84   20.23  0. 1.0000     0. 
   2   2   3    334.45   20.08  0. 1.0000     0. 
  -2  -2  -3    357.33   18.91  0. 1.0000     0. 
  -2  -2  -4    464.07   21.40  0. 1.0000     0. 
   2   2   4    518.04   26.91  0. 1.0000     0. 
  -2  -2  -4    492.60   27.01  0. 1.0000     0. 
   2   2   4    489.53   22.77  0. 1.0000     0. 
   2   2   4    508.63   25.03  0. 1.0000     0. 
  -2  -2  -4    513.67   23.67  0. 1.0000     0. 
   2   2   4    443.79   26.39  0. 1.0000     0. 
   2   2   5    682.70   31.50  0. 1.0000     0. 
   2   2   5    660.21   34.98  0. 1.0000     0. 
   2   2   5    726.50   33.85  0. 1.0000     0. 
  -2  -2  -5    650.65   35.05  0. 1.0000     0. 
   2   2   5    689.71   35.43  0. 1.0000     0. 
   2   2   6    640.09   34.40  0. 1.0000     0. 
   2   2   6    648.11   30.66  0. 1.0000     0. 
   2   2   6    627.56   32.50  0. 1.0000     0. 
  -2  -2  -6    652.15   34.18  0. 1.0000     0. 
   2   2   6    592.80   33.34  0. 1.0000     0. 
   2   2   7    188.81   15.71  0. 1.0000     0. 
   2   2   7    184.54   13.46  0. 1.0000     0. 
  -2  -2  -7    173.64   15.09  0. 1.0000     0. 
   2   2   7    188.12   15.08  0. 1.0000     0. 
   2   2   7    155.50   15.39  0. 1.0000     0. 
   2   2   8    479.92   29.83  0. 1.0000     0. 
   2   2   8    469.50   26.31  0. 1.0000     0. 
   2   2   8    488.63   28.44  0. 1.0000     0. 
   2   2   8    492.17   29.31  0. 1.0000     0. 
  -2  -2  -8    467.65   29.05  0. 1.0000     0. 
   2   2   9   1510.78   70.56  0. 1.0000     0. 
   2   2   9   1543.51   71.86  0. 1.0000     0. 
   2   2   9   1480.62   69.80  0. 1.0000     0. 
  -2  -2  -9   1430.41   69.99  0. 1.0000     0. 
  -2  -2 -10      7.70    7.30  0. 1.0000     0. 
   2   2  10     38.99   11.67  0. 1.0000     0. 
   2   2  10     14.86    9.81  0. 1.0000     0. 
   2   2  10     23.22    8.41  0. 1.0000     0. 
   2   2  11    250.19   20.82  0. 1.0000     0. 
   2   2  11    258.70   21.68  0. 1.0000     0. 
   2   2  11    216.05   21.62  0. 1.0000     0. 
  -2  -2 -11    208.64   19.68  0. 1.0000     0. 
   2   2  12     -1.47    8.45  0. 1.0000     0. 
   2   2  12      1.63   10.88  0. 1.0000     0. 
  -2  -2 -12     -5.84    8.60  0. 1.0000     0. 
   2   2  12      1.49    9.56  0. 1.0000     0. 
   2   2  13      3.12    8.48  0. 1.0000     0. 
   2   2  13     17.33   11.49  0. 1.0000     0. 
   2   2  13      9.66   10.78  0. 1.0000     0. 
   2   2  14     53.25   14.73  0. 1.0000     0. 
   2   2  14     45.01   13.81  0. 1.0000     0. 
   2   2  15      1.93   11.10  0. 1.0000     0. 
   2   2  15     -9.24   12.48  0. 1.0000     0. 
   2   2  16      5.87   12.85  0. 1.0000     0. 
   2   2  16     28.31   13.92  0. 1.0000     0. 
  -2  -3  17     56.18   15.73  0. 1.0000     0. 
   2   3 -17     75.18   15.56  0. 1.0000     0. 
  -2  -3  16     30.99   13.45  0. 1.0000     0. 
  -2  -3  15    131.09   19.13  0. 1.0000     0. 
  -2  -3  14     28.45   12.28  0. 1.0000     0. 
   2   3 -13    112.99   18.45  0. 1.0000     0. 
  -2  -3  13    144.52   17.39  0. 1.0000     0. 
  -2  -3  12     15.84    9.94  0. 1.0000     0. 
   2   3 -12      4.99   11.85  0. 1.0000     0. 
  -2  -3  11    125.09   13.96  0. 1.0000     0. 
  -2  -3  11    111.16   14.40  0. 1.0000     0. 
   2   3 -11     84.38   15.89  0. 1.0000     0. 
  -2  -3  10     74.15   11.80  0. 1.0000     0. 
  -2  -3  10     57.01   10.36  0. 1.0000     0. 
   2   3 -10     50.59   12.93  0. 1.0000     0. 
  -2  -3   9    244.88   18.62  0. 1.0000     0. 
   2   3  -9    227.98   21.68  0. 1.0000     0. 
  -2  -3   9    259.26   18.68  0. 1.0000     0. 
  -2  -3   8    258.17   18.32  0. 1.0000     0. 
   2   3  -8    257.80   19.81  0. 1.0000     0. 
  -2  -3   8    235.49   17.60  0. 1.0000     0. 
  -2  -3   8    237.45   16.23  0. 1.0000     0. 
   2   3  -8    254.02   21.12  0. 1.0000     0. 
  -2  -3   7    867.37   41.90  0. 1.0000     0. 
   2   3  -7    802.22   38.51  0. 1.0000     0. 
  -2  -3   7    853.86   38.12  0. 1.0000     0. 
  -2  -3   7    822.69   39.88  0. 1.0000     0. 
  -2  -3   7    819.12   39.79  0. 1.0000     0. 
   2   3  -7    823.52   42.00  0. 1.0000     0. 
  -2  -3   6    201.46   15.44  0. 1.0000     0. 
   2   3  -6    185.18   15.64  0. 1.0000     0. 
   2   3  -6    203.21   13.08  0. 1.0000     0. 
  -2  -3   6    177.49   11.44  0. 1.0000     0. 
  -2  -3   6    198.16   13.50  0. 1.0000     0. 
  -2  -3   5    443.54   24.89  0. 1.0000     0. 
  -2  -3   5    433.84   22.29  0. 1.0000     0. 
  -2  -3   5    442.38   20.70  0. 1.0000     0. 
   2   3  -5    429.52   22.84  0. 1.0000     0. 
   2   3  -5    434.98   21.49  0. 1.0000     0. 
  -2  -3   5    421.35   22.93  0. 1.0000     0. 
   2   3  -4    281.98   18.75  0. 1.0000     0. 
  -2  -3   4    283.11   18.23  0. 1.0000     0. 
  -2  -3   4    263.45   14.95  0. 1.0000     0. 
  -2  -3   4    263.51   13.38  0. 1.0000     0. 
   2   3  -4    288.22   14.73  0. 1.0000     0. 
  -2  -3   4    267.51   16.66  0. 1.0000     0. 
  -2  -3   3    832.53   37.77  0. 1.0000     0. 
   2   3  -3    744.99   37.76  0. 1.0000     0. 
  -2  -3   3    789.32   32.35  0. 1.0000     0. 
   2   3  -3    677.21   37.43  0. 1.0000     0. 
  -2  -3   3    778.54   36.18  0. 1.0000     0. 
  -2  -3   3    749.08   33.51  0. 1.0000     0. 
   2   3  -3    734.09   36.36  0. 1.0000     0. 
   2   3  -3    839.45   36.16  0. 1.0000     0. 
   2   3  -2    545.71   29.65  0. 1.0000     0. 
  -2  -3   2    564.73   28.90  0. 1.0000     0. 
   2   3  -2    539.89   27.31  0. 1.0000     0. 
  -2  -3   2    546.14   28.00  0. 1.0000     0. 
  -2  -3   2    590.30   24.77  0. 1.0000     0. 
   2   3  -2    552.40   28.26  0. 1.0000     0. 
   2   3  -2    558.32   27.78  0. 1.0000     0. 
   2   3  -2    564.90   30.01  0. 1.0000     0. 
  -2  -3   2    606.94   28.23  0. 1.0000     0. 
  -2  -3   1    961.45   41.93  0. 1.0000     0. 
   2   3  -1    914.08   40.50  0. 1.0000     0. 
  -2  -3   1    914.59   41.33  0. 1.0000     0. 
  -2  -3   1    955.72   41.41  0. 1.0000     0. 
  -2  -3   1    873.53   36.92  0. 1.0000     0. 
  -2  -3   1    924.81   37.35  0. 1.0000     0. 
  -2  -3   1    890.72   37.36  0. 1.0000     0. 
   2   3  -1    906.62   43.12  0. 1.0000     0. 
   2   3  -1    904.29   41.11  0. 1.0000     0. 
   2   3   0    393.46   15.68  0. 1.0000     0. 
  -2  -3   0    349.35   15.05  0. 1.0000     0. 
   2   3   0    362.79   13.95  0. 1.0000     0. 
   2   3   0    373.07   17.15  0. 1.0000     0. 
  -2  -3   0    348.06   14.86  0. 1.0000     0. 
   2   3   0    355.31   11.42  0. 1.0000     0. 
  -2  -3   0    364.25   13.89  0. 1.0000     0. 
  -2  -3   0    366.89   10.85  0. 1.0000     0. 
  -2  -3   0    371.36   17.90  0. 1.0000     0. 
   2   3   0    330.52   17.78  0. 1.0000     0. 
  -2  -3  -1      3.96    4.88  0. 1.0000     0. 
   2   3   1      5.50    5.44  0. 1.0000     0. 
   2   3   1      4.51    3.64  0. 1.0000     0. 
  -2  -3  -1      6.98    6.26  0. 1.0000     0. 
  -2  -3  -1      8.78    4.75  0. 1.0000     0. 
  -2  -3  -1      4.84    3.58  0. 1.0000     0. 
   2   3   1      7.48    7.87  0. 1.0000     0. 
  -2  -3  -2    372.88   20.03  0. 1.0000     0. 
   2   3   2    425.78   19.60  0. 1.0000     0. 
   2   3   2    369.12   22.27  0. 1.0000     0. 
   2   3   2    448.51   24.32  0. 1.0000     0. 
  -2  -3  -2    397.40   19.12  0. 1.0000     0. 
  -2  -3  -2    395.11   20.91  0. 1.0000     0. 
   2   3   2    379.13   17.18  0. 1.0000     0. 
  -2  -3  -2    409.32   23.75  0. 1.0000     0. 
  -2  -3  -3   1288.95   56.64  0. 1.0000     0. 
   2   3   3   1410.68   60.75  0. 1.0000     0. 
  -2  -3  -3   1388.74   56.98  0. 1.0000     0. 
  -2  -3  -3   1415.37   62.06  0. 1.0000     0. 
   2   3   3   1315.64   58.01  0. 1.0000     0. 
   2   3   3   1273.18   61.31  0. 1.0000     0. 
   2   3   4    172.83   13.41  0. 1.0000     0. 
   2   3   4    177.74   12.82  0. 1.0000     0. 
  -2  -3  -4    153.05   14.12  0. 1.0000     0. 
  -2  -3  -4    147.71   10.55  0. 1.0000     0. 
   2   3   4    158.68   14.39  0. 1.0000     0. 
   2   3   5    673.42   34.04  0. 1.0000     0. 
   2   3   5    640.41   35.78  0. 1.0000     0. 
  -2  -3  -5    697.68   36.49  0. 1.0000     0. 
   2   3   6     39.80    9.59  0. 1.0000     0. 
   2   3   6     50.85    9.94  0. 1.0000     0. 
   2   3   6     37.98    8.88  0. 1.0000     0. 
  -2  -3  -6     53.04    9.84  0. 1.0000     0. 
   2   3   7    233.84   18.04  0. 1.0000     0. 
   2   3   7    214.89   18.65  0. 1.0000     0. 
   2   3   7    201.58   18.25  0. 1.0000     0. 
  -2  -3  -7    196.53   18.01  0. 1.0000     0. 
   2   3   8    166.64   17.30  0. 1.0000     0. 
   2   3   8    173.33   17.15  0. 1.0000     0. 
   2   3   8    227.53   19.22  0. 1.0000     0. 
  -2  -3  -8    215.45   18.58  0. 1.0000     0. 
   2   3   9    423.59   27.84  0. 1.0000     0. 
   2   3   9    392.39   28.35  0. 1.0000     0. 
   2   3   9    403.27   28.05  0. 1.0000     0. 
  -2  -3  -9    413.00   28.25  0. 1.0000     0. 
   2   3  10     65.26   13.02  0. 1.0000     0. 
  -2  -3 -10     90.82   13.35  0. 1.0000     0. 
   2   3  10     81.29   14.58  0. 1.0000     0. 
   2   3  10     84.42   13.69  0. 1.0000     0. 
   2   3  11     10.10   10.10  0. 1.0000     0. 
  -2  -3 -11     15.61    9.52  0. 1.0000     0. 
   2   3  11      1.51    9.40  0. 1.0000     0. 
   2   3  11     34.00   12.18  0. 1.0000     0. 
   2   3  12      7.95    9.84  0. 1.0000     0. 
  -2  -3 -12     26.38   10.08  0. 1.0000     0. 
   2   3  12     36.35   12.45  0. 1.0000     0. 
   2   3  12     20.36   11.63  0. 1.0000     0. 
   2   3  13     25.09   11.45  0. 1.0000     0. 
   2   3  13     13.49   11.54  0. 1.0000     0. 
  -2  -3 -13     36.40   11.54  0. 1.0000     0. 
   2   3  13     49.68   14.39  0. 1.0000     0. 
   2   3  14     27.04   14.09  0. 1.0000     0. 
   2   3  15     21.03   13.85  0. 1.0000     0. 
  -2  -4  17     15.30   12.18  0. 1.0000     0. 
  -2  -4  16    232.22   24.47  0. 1.0000     0. 
  -2  -4  15     62.21   14.94  0. 1.0000     0. 
  -2  -4  14     38.98   12.53  0. 1.0000     0. 
   2   4 -14     13.94   12.32  0. 1.0000     0. 
  -2  -4  13    130.29   16.41  0. 1.0000     0. 
   2   4 -13    108.30   18.03  0. 1.0000     0. 
  -2  -4  12     43.29   11.31  0. 1.0000     0. 
   2   4 -12     43.60   14.07  0. 1.0000     0. 
  -2  -4  11     21.39    9.01  0. 1.0000     0. 
  -2  -4  11      4.91    7.41  0. 1.0000     0. 
   2   4 -11      6.46   10.60  0. 1.0000     0. 
  -2  -4  10     16.48    8.34  0. 1.0000     0. 
  -2  -4  10     16.06    7.91  0. 1.0000     0. 
   2   4 -10     41.78   12.36  0. 1.0000     0. 
   2   4  -9    112.71   16.53  0. 1.0000     0. 
   2   4  -9    151.13   16.67  0. 1.0000     0. 
  -2  -4   9    135.75   14.85  0. 1.0000     0. 
  -2  -4   9    151.95   14.05  0. 1.0000     0. 
  -2  -4   8    508.53   29.57  0. 1.0000     0. 
  -2  -4   8    490.08   27.35  0. 1.0000     0. 
  -2  -4   8    495.37   27.22  0. 1.0000     0. 
   2   4  -8    494.59   29.54  0. 1.0000     0. 
   2   4  -8    426.61   30.37  0. 1.0000     0. 
  -2  -4   7    180.70   13.70  0. 1.0000     0. 
  -2  -4   7    171.55   15.55  0. 1.0000     0. 
   2   4  -7    203.74   16.86  0. 1.0000     0. 
  -2  -4   6   1445.29   65.45  0. 1.0000     0. 
  -2  -4   6   1395.79   61.73  0. 1.0000     0. 
   2   4  -6   1411.33   64.44  0. 1.0000     0. 
  -2  -4   5     81.55    8.02  0. 1.0000     0. 
  -2  -4   5    114.35   11.76  0. 1.0000     0. 
   2   4  -4    229.56   18.47  0. 1.0000     0. 
  -2  -4   4    284.63   19.22  0. 1.0000     0. 
  -2  -4   4    297.03   15.71  0. 1.0000     0. 
   2   4  -4    297.44   18.32  0. 1.0000     0. 
   2   4  -3    832.00   41.61  0. 1.0000     0. 
  -2  -4   3    863.43   41.64  0. 1.0000     0. 
   2   4  -3    921.47   43.22  0. 1.0000     0. 
   2   4  -3    805.54   39.85  0. 1.0000     0. 
   2   4  -3    822.94   38.74  0. 1.0000     0. 
  -2  -4   2    493.47   25.92  0. 1.0000     0. 
   2   4  -2    402.78   25.65  0. 1.0000     0. 
   2   4  -2    487.64   27.91  0. 1.0000     0. 
   2   4  -2    457.55   24.92  0. 1.0000     0. 
  -2  -4   1     74.16    8.91  0. 1.0000     0. 
   2   4  -1     53.98    9.46  0. 1.0000     0. 
   2   4  -1     55.21   10.73  0. 1.0000     0. 
   2   4   0     58.07    8.94  0. 1.0000     0. 
  -2  -4   0     38.43    6.97  0. 1.0000     0. 
  -2  -4   0     44.11    8.41  0. 1.0000     0. 
   2   4   0     55.57    5.63  0. 1.0000     0. 
   2   4   0     46.07   10.06  0. 1.0000     0. 
  -2  -4  -1    236.52   15.32  0. 1.0000     0. 
   2   4   1    225.73   16.43  0. 1.0000     0. 
  -2  -4  -1    260.94   18.07  0. 1.0000     0. 
   2   4   1    235.17   18.63  0. 1.0000     0. 
  -2  -4  -2    566.93   28.49  0. 1.0000     0. 
   2   4   2    580.42   30.72  0. 1.0000     0. 
   2   4   2    587.53   32.85  0. 1.0000     0. 
  -2  -4  -2    578.12   32.00  0. 1.0000     0. 
  -2  -4  -3    149.13   10.96  0. 1.0000     0. 
   2   4   3    163.99   13.41  0. 1.0000     0. 
  -2  -4  -3    145.60   13.99  0. 1.0000     0. 
   2   4   3    144.23   14.60  0. 1.0000     0. 
   2   4   4   1018.74   48.93  0. 1.0000     0. 
   2   4   4   1047.74   51.24  0. 1.0000     0. 
  -2  -4  -4    981.68   50.41  0. 1.0000     0. 
   2   4   5    111.08   11.96  0. 1.0000     0. 
  -2  -4  -5    113.75   13.50  0. 1.0000     0. 
   2   4   5     97.33   13.33  0. 1.0000     0. 
   2   4   6     71.34   10.35  0. 1.0000     0. 
   2   4   6     59.16   10.79  0. 1.0000     0. 
  -2  -4  -6     52.62   10.71  0. 1.0000     0. 
   2   4   6     77.08   12.91  0. 1.0000     0. 
  -2  -4  -7     94.67   13.23  0. 1.0000     0. 
   2   4   7     84.31   12.56  0. 1.0000     0. 
   2   4   7     81.97   13.40  0. 1.0000     0. 
  -2  -4  -8    175.95   17.61  0. 1.0000     0. 
   2   4   8    134.45   15.91  0. 1.0000     0. 
   2   4   8    158.44   17.51  0. 1.0000     0. 
  -2  -4  -9    118.38   16.18  0. 1.0000     0. 
   2   4   9    148.24   16.35  0. 1.0000     0. 
   2   4   9    127.66   17.15  0. 1.0000     0. 
  -2  -4 -10     -1.65    8.59  0. 1.0000     0. 
   2   4  10      1.57    9.76  0. 1.0000     0. 
   2   4  10     -4.23    9.94  0. 1.0000     0. 
  -2  -4 -11      1.75    8.65  0. 1.0000     0. 
   2   4  11      7.64   10.79  0. 1.0000     0. 
   2   4  11      3.29    9.57  0. 1.0000     0. 
  -2  -4 -12     16.53    9.86  0. 1.0000     0. 
   2   4  12     32.92   12.12  0. 1.0000     0. 
   2   4  12      8.61   11.33  0. 1.0000     0. 
  -2  -4 -13     -1.92    9.16  0. 1.0000     0. 
   2   4  13     14.06   12.51  0. 1.0000     0. 
  -2  -4 -14    135.75   19.04  0. 1.0000     0. 
   2   4  14    126.81   18.92  0. 1.0000     0. 
   2   4  15      3.91   13.22  0. 1.0000     0. 
  -2  -5  17     52.76   14.93  0. 1.0000     0. 
  -2  -5  16     58.72   15.25  0. 1.0000     0. 
  -2  -5  15    104.61   16.72  0. 1.0000     0. 
  -2  -5  14     63.39   13.76  0. 1.0000     0. 
   2   5 -14     33.02   15.29  0. 1.0000     0. 
  -2  -5  13     42.80   12.17  0. 1.0000     0. 
   2   5 -13     27.23   14.48  0. 1.0000     0. 
  -2  -5  12     27.54    9.89  0. 1.0000     0. 
  -2  -5  12     21.11    8.99  0. 1.0000     0. 
   2   5 -12      9.12   12.45  0. 1.0000     0. 
  -2  -5  11    129.22   15.45  0. 1.0000     0. 
  -2  -5  11    126.15   14.37  0. 1.0000     0. 
   2   5 -11    128.94   18.85  0. 1.0000     0. 
  -2  -5  10    133.40   15.30  0. 1.0000     0. 
  -2  -5  10    102.27   12.98  0. 1.0000     0. 
   2   5 -10    101.46   16.54  0. 1.0000     0. 
  -2  -5   9    370.38   26.40  0. 1.0000     0. 
   2   5  -9    429.24   29.73  0. 1.0000     0. 
   2   5  -8    179.94   18.77  0. 1.0000     0. 
  -2  -5   8    155.67   16.02  0. 1.0000     0. 
  -2  -5   7    318.82   22.89  0. 1.0000     0. 
   2   5  -7    298.64   21.86  0. 1.0000     0. 
  -2  -5   6    117.54   13.56  0. 1.0000     0. 
   2   5  -6     94.00   12.81  0. 1.0000     0. 
  -2  -5   5     30.80    8.86  0. 1.0000     0. 
  -2  -5   4     63.88   11.05  0. 1.0000     0. 
   2   5  -4     70.98    9.33  0. 1.0000     0. 
   2   5  -4     60.26   10.91  0. 1.0000     0. 
   2   5  -3    105.52   12.89  0. 1.0000     0. 
  -2  -5   3    119.55   12.77  0. 1.0000     0. 
   2   5  -3    130.51   11.58  0. 1.0000     0. 
   2   5  -3    110.87   15.15  0. 1.0000     0. 
   2   5  -2     17.78    8.12  0. 1.0000     0. 
  -2  -5   2     10.06    6.99  0. 1.0000     0. 
   2   5  -2      5.72   10.47  0. 1.0000     0. 
   2   5  -2      8.18    5.08  0. 1.0000     0. 
   2   5  -1     63.39   10.56  0. 1.0000     0. 
   2   5  -1     69.63   12.38  0. 1.0000     0. 
  -2  -5   1     84.02   10.46  0. 1.0000     0. 
  -2  -5   0    249.79   17.26  0. 1.0000     0. 
  -2  -5   0    249.76   18.87  0. 1.0000     0. 
   2   5   0    238.25   20.52  0. 1.0000     0. 
   2   5   1    139.96   15.88  0. 1.0000     0. 
   2   5   1    131.22   12.86  0. 1.0000     0. 
  -2  -5  -1    134.66   12.04  0. 1.0000     0. 
  -2  -5  -1    127.42   13.49  0. 1.0000     0. 
  -2  -5  -2    533.47   28.54  0. 1.0000     0. 
   2   5   2    538.42   30.34  0. 1.0000     0. 
  -2  -5  -2    582.08   32.88  0. 1.0000     0. 
   2   5   2    559.92   33.96  0. 1.0000     0. 
   2   5   3    572.64   31.74  0. 1.0000     0. 
  -2  -5  -3    565.88   33.64  0. 1.0000     0. 
   2   5   3    584.40   35.40  0. 1.0000     0. 
   2   5   4     59.54   10.33  0. 1.0000     0. 
  -2  -5  -4     77.68   12.12  0. 1.0000     0. 
   2   5   4     68.59   13.48  0. 1.0000     0. 
   2   5   5    170.52   15.15  0. 1.0000     0. 
   2   5   5    158.96   18.33  0. 1.0000     0. 
  -2  -5  -5    149.94   16.46  0. 1.0000     0. 
  -2  -5  -6    193.46   18.99  0. 1.0000     0. 
   2   5   6    203.62   20.03  0. 1.0000     0. 
  -2  -5  -7     15.56    9.55  0. 1.0000     0. 
   2   5   7     49.90   13.22  0. 1.0000     0. 
  -2  -5  -8      3.31    8.32  0. 1.0000     0. 
   2   5   8     -6.35   10.61  0. 1.0000     0. 
  -2  -5  -9     15.74   10.06  0. 1.0000     0. 
   2   5   9     19.87   11.81  0. 1.0000     0. 
  -2  -5 -10     18.43   10.21  0. 1.0000     0. 
   2   5  10     41.52   13.44  0. 1.0000     0. 
   2   5  11      3.60   10.86  0. 1.0000     0. 
  -2  -5 -11      5.80    9.23  0. 1.0000     0. 
  -2  -5 -12     52.49   14.73  0. 1.0000     0. 
   2   5  12     46.69   13.86  0. 1.0000     0. 
  -2  -5 -13     18.90   11.44  0. 1.0000     0. 
  -2  -5 -14     32.46   12.95  0. 1.0000     0. 
   2   6 -15     42.57   15.90  0. 1.0000     0. 
   2   6 -14      6.39   13.28  0. 1.0000     0. 
   2   6 -13    -16.18   15.45  0. 1.0000     0. 
  -2  -6  12     13.93    9.86  0. 1.0000     0. 
   2   6 -12     -1.90   12.70  0. 1.0000     0. 
  -2  -6  11    259.61   22.47  0. 1.0000     0. 
   2   6 -11    269.47   25.78  0. 1.0000     0. 
  -2  -6  10    245.30   22.04  0. 1.0000     0. 
   2   6 -10    277.78   25.26  0. 1.0000     0. 
   2   6  -9    258.63   23.74  0. 1.0000     0. 
  -2  -6   9    239.20   21.23  0. 1.0000     0. 
   2   6  -8     90.84   15.64  0. 1.0000     0. 
  -2  -6   8     68.13   13.18  0. 1.0000     0. 
  -2  -6   7    424.37   28.50  0. 1.0000     0. 
  -2  -6   6     22.83   10.06  0. 1.0000     0. 
  -2  -6   5     18.32    9.00  0. 1.0000     0. 
  -2  -6   4    104.16   13.53  0. 1.0000     0. 
   2   6  -3     34.78    9.78  0. 1.0000     0. 
  -2  -6   3     23.53    8.97  0. 1.0000     0. 
   2   6  -3     13.83   12.49  0. 1.0000     0. 
   2   6  -2     16.66    9.24  0. 1.0000     0. 
  -2  -6   2     32.11    8.75  0. 1.0000     0. 
   2   6  -2     44.50   14.21  0. 1.0000     0. 
  -2  -6   1    204.89   16.66  0. 1.0000     0. 
   2   6  -1    155.36   15.61  0. 1.0000     0. 
   2   6  -1    185.22   20.20  0. 1.0000     0. 
   2   6   0    118.93   13.62  0. 1.0000     0. 
  -2  -6   0    121.96   13.41  0. 1.0000     0. 
  -2  -6   0    140.96   14.73  0. 1.0000     0. 
   2   6   0    148.91   18.36  0. 1.0000     0. 
  -2  -6  -1    286.34   20.02  0. 1.0000     0. 
  -2  -6  -1    305.69   22.68  0. 1.0000     0. 
   2   6   1    295.55   24.96  0. 1.0000     0. 
  -2  -6  -2    148.82   16.09  0. 1.0000     0. 
   2   6   2    167.33   19.52  0. 1.0000     0. 
  -2  -6  -3    806.07   43.99  0. 1.0000     0. 
   2   6   3    721.34   44.32  0. 1.0000     0. 
  -2  -6  -4      4.43    8.15  0. 1.0000     0. 
   2   6   4     -4.62   11.93  0. 1.0000     0. 
   2   6   5    290.88   25.56  0. 1.0000     0. 
  -2  -6  -5    270.14   23.55  0. 1.0000     0. 
  -2  -6  -6     77.40   13.84  0. 1.0000     0. 
   2   6   6     69.65   16.17  0. 1.0000     0. 
  -2  -6  -7     62.76   13.66  0. 1.0000     0. 
   2   6   7     77.37   16.48  0. 1.0000     0. 
  -2  -6  -8      7.34    9.98  0. 1.0000     0. 
   2   6   8      1.78   12.05  0. 1.0000     0. 
  -2  -6  -9     25.10   11.66  0. 1.0000     0. 
   2   6   9     11.09   12.84  0. 1.0000     0. 
  -2  -6 -10     18.20   10.86  0. 1.0000     0. 
   2   6  10     21.04   14.29  0. 1.0000     0. 
  -2  -6 -11     71.69   15.38  0. 1.0000     0. 
   2   6  11     70.98   17.12  0. 1.0000     0. 
  -2  -6 -12     35.04   12.48  0. 1.0000     0. 
   2   7 -15    -25.18   17.12  0. 1.0000     0. 
   2   7 -14     10.95   13.35  0. 1.0000     0. 
  -2  -7  13     36.30   11.93  0. 1.0000     0. 
   2   7 -13     14.63   13.48  0. 1.0000     0. 
  -2  -7  12    138.51   17.52  0. 1.0000     0. 
   2   7 -12    116.44   19.41  0. 1.0000     0. 
  -2  -7  11     57.68   13.66  0. 1.0000     0. 
   2   7 -11     31.71   13.82  0. 1.0000     0. 
   2   7 -10    244.80   24.62  0. 1.0000     0. 
  -2  -7  10    236.41   22.75  0. 1.0000     0. 
  -2  -7   9     34.47   11.88  0. 1.0000     0. 
   2   7  -9     43.16   13.89  0. 1.0000     0. 
  -2  -7   8    284.83   23.62  0. 1.0000     0. 
   2   7  -8    270.20   24.39  0. 1.0000     0. 
  -2  -7   7     -1.48    9.51  0. 1.0000     0. 
  -2  -7   6    210.52   19.86  0. 1.0000     0. 
  -2  -7   5     88.70   13.80  0. 1.0000     0. 
  -2  -7   4     18.71    9.54  0. 1.0000     0. 
  -2  -7   3      3.86    7.84  0. 1.0000     0. 
   2   7  -3      3.26   13.04  0. 1.0000     0. 
  -2  -7   2    148.26   15.74  0. 1.0000     0. 
   2   7  -2    144.13   20.16  0. 1.0000     0. 
  -2  -7   1      1.19    7.41  0. 1.0000     0. 
   2   7  -1     18.17   13.91  0. 1.0000     0. 
  -2  -7   0    127.43   14.36  0. 1.0000     0. 
  -2  -7   0    145.57   15.74  0. 1.0000     0. 
   2   7   0    113.41   19.26  0. 1.0000     0. 
  -2  -7  -1     41.36   10.45  0. 1.0000     0. 
   2   7   1     46.92   15.64  0. 1.0000     0. 
  -2  -7  -2    340.78   26.44  0. 1.0000     0. 
   2   7   2    360.90   29.02  0. 1.0000     0. 
  -2  -7  -3      9.52    8.87  0. 1.0000     0. 
   2   7   3      3.47   12.65  0. 1.0000     0. 
  -2  -7  -4     90.28   14.54  0. 1.0000     0. 
   2   7   4     58.20   15.48  0. 1.0000     0. 
  -2  -7  -5      8.78    9.42  0. 1.0000     0. 
   2   7   5     20.00   13.68  0. 1.0000     0. 
  -2  -7  -6     38.67   11.57  0. 1.0000     0. 
   2   7   6     37.47   14.98  0. 1.0000     0. 
  -2  -7  -7     -1.94    9.09  0. 1.0000     0. 
   2   7   7    -13.51   14.07  0. 1.0000     0. 
  -2  -7  -8     22.24   11.66  0. 1.0000     0. 
   2   7   8     51.59   16.85  0. 1.0000     0. 
  -2  -7  -9     23.24   11.34  0. 1.0000     0. 
   2   7   9      6.10   13.09  0. 1.0000     0. 
  -2  -7 -10     48.36   14.79  0. 1.0000     0. 
   2   7  10     95.86   19.32  0. 1.0000     0. 
   2   8 -14    -20.07   15.62  0. 1.0000     0. 
  -2  -8  13     20.49   11.49  0. 1.0000     0. 
   2   8 -13     -2.14   14.18  0. 1.0000     0. 
  -2  -8  12     34.86   11.97  0. 1.0000     0. 
   2   8 -12     22.38   14.16  0. 1.0000     0. 
  -2  -8  11    131.19   18.06  0. 1.0000     0. 
   2   8 -11    116.07   19.09  0. 1.0000     0. 
  -2  -8  10     59.94   14.22  0. 1.0000     0. 
  -2  -8   9    217.76   22.26  0. 1.0000     0. 
  -2  -8   8     10.12   10.51  0. 1.0000     0. 
  -2  -8   7     73.90   14.29  0. 1.0000     0. 
  -2  -8   6     84.77   14.25  0. 1.0000     0. 
  -2  -8   5      3.11    9.37  0. 1.0000     0. 
  -2  -8   4     15.05    9.80  0. 1.0000     0. 
  -2  -8   3     55.25   12.50  0. 1.0000     0. 
   2   8  -2    124.51   20.32  0. 1.0000     0. 
  -2  -8   2    157.42   17.27  0. 1.0000     0. 
  -2  -8   1     71.68   13.20  0. 1.0000     0. 
   2   8  -1     66.77   18.17  0. 1.0000     0. 
   2   8   0      7.69   14.46  0. 1.0000     0. 
   2   8   1    120.80   20.48  0. 1.0000     0. 
   2   8   2     47.11   17.67  0. 1.0000     0. 
  -2  -8  -3     70.19   13.46  0. 1.0000     0. 
   2   8   3     65.72   18.31  0. 1.0000     0. 
  -2  -8  -4     12.93    9.93  0. 1.0000     0. 
   2   8   4     40.17   16.00  0. 1.0000     0. 
  -2  -8  -5     58.25   13.28  0. 1.0000     0. 
   2   8   5     49.09   17.46  0. 1.0000     0. 
  -2  -8  -6      2.03    9.67  0. 1.0000     0. 
   2   8   6      8.33   15.31  0. 1.0000     0. 
  -2  -8  -7     -6.32   10.95  0. 1.0000     0. 
   2   8   7     -2.12   14.30  0. 1.0000     0. 
  -2  -8  -8      2.20   10.10  0. 1.0000     0. 
   2   8   8     10.82   14.62  0. 1.0000     0. 
  -2  -8  -9     29.65   12.62  0. 1.0000     0. 
   2   8   9     24.22   17.08  0. 1.0000     0. 
  -2  -9  11     34.90   13.63  0. 1.0000     0. 
  -2  -9  10      5.73   11.10  0. 1.0000     0. 
  -2  -9   9     97.80   16.56  0. 1.0000     0. 
  -2  -9   8     86.63   16.15  0. 1.0000     0. 
  -2  -9   7     39.66   12.71  0. 1.0000     0. 
  -2  -9   6     21.14   11.13  0. 1.0000     0. 
  -2  -9   5     42.98   12.25  0. 1.0000     0. 
  -2  -9   4     40.13   12.29  0. 1.0000     0. 
  -2  -9   3     32.43   11.80  0. 1.0000     0. 
  -2  -9   2     61.23   13.82  0. 1.0000     0. 
   2   9  -2     34.02   16.58  0. 1.0000     0. 
   2   9  -1     75.13   19.44  0. 1.0000     0. 
   2   9   0     52.04   17.71  0. 1.0000     0. 
   2   9   1     43.87   18.44  0. 1.0000     0. 
   2   9   2     46.50   17.71  0. 1.0000     0. 
   2   9   3     44.99   18.34  0. 1.0000     0. 
   2   9   4     15.97   16.65  0. 1.0000     0. 
  -2  -9  -5      8.35    9.59  0. 1.0000     0. 
   2   9   5      4.60   15.10  0. 1.0000     0. 
  -2  -9  -6     10.87   11.65  0. 1.0000     0. 
   2   9   6      4.64   14.91  0. 1.0000     0. 
  -2 -10   8     -1.98   10.62  0. 1.0000     0. 
  -2 -10   7     73.93   15.64  0. 1.0000     0. 
  -2 -10   6     38.14   12.96  0. 1.0000     0. 
  -2 -10   5     22.39   12.27  0. 1.0000     0. 
  -2 -10   4     40.00   12.82  0. 1.0000     0. 
  -2 -10   3     74.40   14.75  0. 1.0000     0. 
   2  10   0     11.96   16.45  0. 1.0000     0. 
   2  10   1     -9.63   17.00  0. 1.0000     0. 
   2  10   2     14.62   16.91  0. 1.0000     0. 
   3 -11   0      3.58   10.00  0. 1.0000     0. 
   3 -11   1     -3.63    9.59  0. 1.0000     0. 
   3 -11   2      5.51   10.27  0. 1.0000     0. 
   3 -11   3     22.27   11.47  0. 1.0000     0. 
   3 -11   4     18.73   11.44  0. 1.0000     0. 
   3 -11   5     43.34   13.18  0. 1.0000     0. 
  -3  10   5     18.33   12.00  0. 1.0000     0. 
  -3  10   4     79.12   15.93  0. 1.0000     0. 
   3 -10  -1     32.85   11.47  0. 1.0000     0. 
   3 -10   0     21.66   10.07  0. 1.0000     0. 
   3 -10   1     15.15    9.68  0. 1.0000     0. 
   3 -10   2     15.34    9.80  0. 1.0000     0. 
   3 -10   3      5.16    9.36  0. 1.0000     0. 
   3 -10   4     31.28   12.01  0. 1.0000     0. 
   3 -10   5    -10.51   10.06  0. 1.0000     0. 
   3 -10   6    128.64   17.63  0. 1.0000     0. 
   3 -10   7     28.33   11.90  0. 1.0000     0. 
   3 -10   8     32.04   11.75  0. 1.0000     0. 
   3 -10   9     50.14   13.51  0. 1.0000     0. 
   3 -10  10      8.99   10.45  0. 1.0000     0. 
   3 -10  10     -6.85    9.30  0. 1.0000     0. 
  -3   9   8     46.43   14.23  0. 1.0000     0. 
  -3   9   7     48.90   14.86  0. 1.0000     0. 
  -3   9   6     33.63   12.40  0. 1.0000     0. 
  -3   9   5      1.92   10.99  0. 1.0000     0. 
  -3   9   4     26.03   11.12  0. 1.0000     0. 
  -3   9   3     23.42   11.26  0. 1.0000     0. 
   3  -9  -2     50.90   11.35  0. 1.0000     0. 
  -3   9   2     24.45   11.33  0. 1.0000     0. 
   3  -9  -1      6.04    8.33  0. 1.0000     0. 
   3  -9   0     41.17   10.97  0. 1.0000     0. 
   3  -9   1     13.84    9.28  0. 1.0000     0. 
   3  -9   2     89.90   14.32  0. 1.0000     0. 
   3  -9   3     10.95    9.10  0. 1.0000     0. 
   3  -9   4    123.12   16.21  0. 1.0000     0. 
   3  -9   5     30.25   10.72  0. 1.0000     0. 
   3  -9   6     40.13   11.81  0. 1.0000     0. 
   3  -9   7    114.76   16.47  0. 1.0000     0. 
   3  -9   7    102.59   14.55  0. 1.0000     0. 
   3  -9   8     45.44   12.30  0. 1.0000     0. 
   3  -9   8     40.61   11.22  0. 1.0000     0. 
   3  -9   8     31.66   10.99  0. 1.0000     0. 
   3  -9   9     -1.63    8.87  0. 1.0000     0. 
   3  -9   9     12.90   10.05  0. 1.0000     0. 
   3  -9   9     -1.62    9.07  0. 1.0000     0. 
   3  -9  10      1.64    9.06  0. 1.0000     0. 
   3  -9  10     -1.66    8.20  0. 1.0000     0. 
   3  -9  10    -13.24    9.13  0. 1.0000     0. 
   3  -9  11     17.11    9.71  0. 1.0000     0. 
   3  -9  12     -7.07    9.61  0. 1.0000     0. 
  -3   8  10    139.06   20.34  0. 1.0000     0. 
   3  -8 -10    109.56   18.84  0. 1.0000     0. 
  -3   8   9     25.15   13.22  0. 1.0000     0. 
   3  -8  -9      7.90   10.74  0. 1.0000     0. 
   3  -8  -8      1.87   10.48  0. 1.0000     0. 
  -3   8   8      8.04   10.28  0. 1.0000     0. 
   3  -8  -7    111.53   16.79  0. 1.0000     0. 
  -3   8   7    119.54   18.10  0. 1.0000     0. 
  -3   8   6     99.41   16.49  0. 1.0000     0. 
   3  -8  -6    132.97   17.19  0. 1.0000     0. 
  -3   8   5     31.74   11.52  0. 1.0000     0. 
  -3   8   4     37.52   11.29  0. 1.0000     0. 
   3  -8  -3     95.27   13.88  0. 1.0000     0. 
  -3   8   3     75.78   14.35  0. 1.0000     0. 
   3  -8  -2     83.36   13.14  0. 1.0000     0. 
  -3   8   2     78.50   12.35  0. 1.0000     0. 
  -3   8   2     63.92   13.30  0. 1.0000     0. 
   3  -8  -1     28.88    9.04  0. 1.0000     0. 
  -3   8   1      5.34    6.84  0. 1.0000     0. 
   3  -8   0     48.28   10.57  0. 1.0000     0. 
  -3   8   0     57.00   10.88  0. 1.0000     0. 
   3  -8   1     33.26    9.92  0. 1.0000     0. 
  -3   8  -1     54.41   10.76  0. 1.0000     0. 
   3  -8   2     50.12   10.80  0. 1.0000     0. 
   3  -8   3    326.18   24.46  0. 1.0000     0. 
   3  -8   4     53.56   11.33  0. 1.0000     0. 
   3  -8   5    301.06   23.62  0. 1.0000     0. 
   3  -8   6     84.69   13.79  0. 1.0000     0. 
   3  -8   7     96.98   14.27  0. 1.0000     0. 
   3  -8   8     38.58   10.38  0. 1.0000     0. 
   3  -8   8     37.86   11.11  0. 1.0000     0. 
   3  -8   8     27.99    9.37  0. 1.0000     0. 
   3  -8   9      1.53    8.55  0. 1.0000     0. 
   3  -8   9     -1.46    8.28  0. 1.0000     0. 
   3  -8   9      6.11    7.43  0. 1.0000     0. 
   3  -8  10     10.31    8.87  0. 1.0000     0. 
   3  -8  10      9.48    9.30  0. 1.0000     0. 
   3  -8  10     -4.71    8.42  0. 1.0000     0. 
   3  -8  11     29.51   10.58  0. 1.0000     0. 
   3  -8  11     17.82    9.69  0. 1.0000     0. 
   3  -8  12     27.26   10.47  0. 1.0000     0. 
   3  -8  12     43.72   11.54  0. 1.0000     0. 
   3  -8  13     90.21   14.86  0. 1.0000     0. 
   3  -8  13     89.19   14.96  0. 1.0000     0. 
   3  -8  14      9.07   10.27  0. 1.0000     0. 
   3  -8  14     -5.72   10.52  0. 1.0000     0. 
   3  -7 -11     -6.15   12.06  0. 1.0000     0. 
   3  -7 -10     52.75   13.83  0. 1.0000     0. 
   3  -7  -9      1.86    9.95  0. 1.0000     0. 
  -3   7   8     26.22   12.54  0. 1.0000     0. 
  -3   7   8     21.89    9.97  0. 1.0000     0. 
   3  -7  -8      5.25    9.26  0. 1.0000     0. 
  -3   7   7     28.36    9.62  0. 1.0000     0. 
  -3   7   7     58.93   13.90  0. 1.0000     0. 
   3  -7  -7     37.73   11.47  0. 1.0000     0. 
  -3   7   6     91.03   13.49  0. 1.0000     0. 
  -3   7   6     73.06   14.27  0. 1.0000     0. 
   3  -7  -6     93.52   14.41  0. 1.0000     0. 
  -3   7   5     -8.11    7.76  0. 1.0000     0. 
  -3   7   5     11.31    9.73  0. 1.0000     0. 
   3  -7  -5     -9.97    8.48  0. 1.0000     0. 
   3  -7  -4     58.26   10.91  0. 1.0000     0. 
  -3   7   4     52.29   10.75  0. 1.0000     0. 
  -3   7   4     86.09   14.69  0. 1.0000     0. 
   3  -7  -4     72.36   12.28  0. 1.0000     0. 
   3  -7  -3     22.38    8.75  0. 1.0000     0. 
  -3   7   3     22.24    9.77  0. 1.0000     0. 
   3  -7  -3     19.29    8.42  0. 1.0000     0. 
  -3   7   3     33.59    9.47  0. 1.0000     0. 
   3  -7  -2     -2.49    7.32  0. 1.0000     0. 
  -3   7   2      2.51    6.71  0. 1.0000     0. 
  -3   7   2      5.72    8.51  0. 1.0000     0. 
   3  -7  -1    435.77   28.18  0. 1.0000     0. 
  -3   7   1    434.26   29.44  0. 1.0000     0. 
  -3   7   1    420.45   27.67  0. 1.0000     0. 
   3  -7   0    377.41   25.30  0. 1.0000     0. 
  -3   7   0    350.49   24.64  0. 1.0000     0. 
   3  -7   1    131.14   14.92  0. 1.0000     0. 
  -3   7  -1    132.24   14.84  0. 1.0000     0. 
   3  -7   2     92.81   12.82  0. 1.0000     0. 
   3  -7   3    131.25   14.88  0. 1.0000     0. 
   3  -7   4    223.65   19.14  0. 1.0000     0. 
   3  -7   5     79.99   12.44  0. 1.0000     0. 
   3  -7   6    167.46   16.35  0. 1.0000     0. 
   3  -7   7     -5.09    7.67  0. 1.0000     0. 
   3  -7   7     14.55    7.97  0. 1.0000     0. 
   3  -7   8      3.85    7.64  0. 1.0000     0. 
   3  -7   8     -1.37    8.07  0. 1.0000     0. 
   3  -7   8     -1.38    6.93  0. 1.0000     0. 
   3  -7   9      2.58    7.95  0. 1.0000     0. 
   3  -7   9     -1.43    7.09  0. 1.0000     0. 
   3  -7   9     -2.85    7.63  0. 1.0000     0. 
   3  -7  10     10.43    7.87  0. 1.0000     0. 
   3  -7  10      7.39    8.04  0. 1.0000     0. 
   3  -7  11     37.28   10.89  0. 1.0000     0. 
   3  -7  11     41.71   10.45  0. 1.0000     0. 
   3  -7  12     45.14   11.16  0. 1.0000     0. 
   3  -7  12     58.54   12.57  0. 1.0000     0. 
   3  -7  13     49.18   12.64  0. 1.0000     0. 
   3  -7  13     59.30   12.54  0. 1.0000     0. 
   3  -7  14     38.78   12.87  0. 1.0000     0. 
   3  -7  14     74.88   14.98  0. 1.0000     0. 
   3  -7  15      9.57   11.68  0. 1.0000     0. 
   3  -7  15     16.71   10.80  0. 1.0000     0. 
   3  -6 -13     41.94   14.12  0. 1.0000     0. 
  -3   6  12     16.32   10.42  0. 1.0000     0. 
   3  -6 -12     10.07   11.57  0. 1.0000     0. 
  -3   6  11      3.46    8.87  0. 1.0000     0. 
   3  -6 -11     19.20   10.88  0. 1.0000     0. 
  -3   6  10     29.67   10.53  0. 1.0000     0. 
   3  -6 -10     14.64   11.06  0. 1.0000     0. 
   3  -6  -9     13.85   10.21  0. 1.0000     0. 
  -3   6   9     25.02   10.39  0. 1.0000     0. 
   3  -6  -8     94.51   15.56  0. 1.0000     0. 
  -3   6   8    122.86   15.61  0. 1.0000     0. 
  -3   6   7    109.18   14.50  0. 1.0000     0. 
   3  -6  -7    100.63   14.93  0. 1.0000     0. 
  -3   6   6     16.92   10.44  0. 1.0000     0. 
  -3   6   6     41.21   10.13  0. 1.0000     0. 
   3  -6  -6     22.71    9.55  0. 1.0000     0. 
   3  -6  -5    218.99   19.87  0. 1.0000     0. 
   3  -6  -5    231.05   18.67  0. 1.0000     0. 
  -3   6   5    252.40   21.69  0. 1.0000     0. 
  -3   6   5    253.40   20.09  0. 1.0000     0. 
   3  -6  -4    385.38   24.18  0. 1.0000     0. 
   3  -6  -4    322.79   23.89  0. 1.0000     0. 
  -3   6   4    302.76   23.05  0. 1.0000     0. 
  -3   6   4    357.40   25.83  0. 1.0000     0. 
   3  -6  -3    226.44   17.75  0. 1.0000     0. 
  -3   6   3    189.41   18.31  0. 1.0000     0. 
  -3   6   3    184.46   17.12  0. 1.0000     0. 
   3  -6  -3    196.40   17.29  0. 1.0000     0. 
   3  -6  -2    421.81   26.85  0. 1.0000     0. 
  -3   6   2    437.06   27.91  0. 1.0000     0. 
   3  -6  -2    478.22   28.35  0. 1.0000     0. 
  -3   6   2    457.91   29.31  0. 1.0000     0. 
   3  -6  -1    737.19   37.29  0. 1.0000     0. 
   3  -6  -1    786.60   39.83  0. 1.0000     0. 
  -3   6   1    637.11   39.22  0. 1.0000     0. 
  -3   6   1    745.30   39.40  0. 1.0000     0. 
   3  -6   0    156.28   14.84  0. 1.0000     0. 
  -3   6   0    136.02   14.08  0. 1.0000     0. 
   3  -6   1    121.70   13.38  0. 1.0000     0. 
  -3   6  -1    112.62   13.13  0. 1.0000     0. 
   3  -6   2    742.59   38.69  0. 1.0000     0. 
  -3   6  -2    660.91   37.35  0. 1.0000     0. 
   3  -6   3    356.32   23.60  0. 1.0000     0. 
   3  -6   4     78.83   10.89  0. 1.0000     0. 
   3  -6   5    464.60   28.16  0. 1.0000     0. 
   3  -6   6    101.12   12.22  0. 1.0000     0. 
   3  -6   7     47.08    9.87  0. 1.0000     0. 
   3  -6   7     73.52   10.92  0. 1.0000     0. 
   3  -6   8    164.93   15.70  0. 1.0000     0. 
   3  -6   8    192.33   17.44  0. 1.0000     0. 
   3  -6   8    191.95   17.25  0. 1.0000     0. 
   3  -6   9    150.36   14.77  0. 1.0000     0. 
   3  -6   9    125.00   15.09  0. 1.0000     0. 
   3  -6   9    151.84   15.86  0. 1.0000     0. 
   3  -6  10     -1.39    7.23  0. 1.0000     0. 
   3  -6  10      1.38    7.42  0. 1.0000     0. 
   3  -6  11      8.75    8.38  0. 1.0000     0. 
   3  -6  11     16.08    8.29  0. 1.0000     0. 
   3  -6  12    153.68   17.89  0. 1.0000     0. 
   3  -6  12    174.91   18.39  0. 1.0000     0. 
   3  -6  13      1.61    7.99  0. 1.0000     0. 
   3  -6  13     13.55   10.09  0. 1.0000     0. 
   3  -6  13      8.23    8.70  0. 1.0000     0. 
   3  -6  14     74.48   14.33  0. 1.0000     0. 
   3  -6  14     78.02   14.81  0. 1.0000     0. 
   3  -6  15    109.02   17.73  0. 1.0000     0. 
   3  -6  15    122.82   17.84  0. 1.0000     0. 
   3  -6  16     -9.62   11.59  0. 1.0000     0. 
   3  -6  16      1.90    9.24  0. 1.0000     0. 
   3  -5 -14     32.87   13.41  0. 1.0000     0. 
   3  -5 -13     63.20   14.84  0. 1.0000     0. 
   3  -5 -12     51.13   13.95  0. 1.0000     0. 
   3  -5 -11     12.63   10.10  0. 1.0000     0. 
  -3   5  10     18.89    9.50  0. 1.0000     0. 
   3  -5 -10     13.68   10.32  0. 1.0000     0. 
   3  -5  -9     70.74   13.10  0. 1.0000     0. 
  -3   5   9     34.08   10.54  0. 1.0000     0. 
   3  -5  -8    129.53   16.37  0. 1.0000     0. 
  -3   5   8    107.16   14.79  0. 1.0000     0. 
  -3   5   7    199.74   18.10  0. 1.0000     0. 
   3  -5  -7    172.60   18.26  0. 1.0000     0. 
   3  -5  -6    120.86   13.16  0. 1.0000     0. 
  -3   5   6    123.59   14.21  0. 1.0000     0. 
   3  -5  -6     77.92   13.46  0. 1.0000     0. 
  -3   5   5     28.69    9.44  0. 1.0000     0. 
   3  -5  -5     25.38    7.89  0. 1.0000     0. 
   3  -5  -5     34.64   10.24  0. 1.0000     0. 
   3  -5  -4    563.17   33.57  0. 1.0000     0. 
   3  -5  -4    624.72   33.48  0. 1.0000     0. 
  -3   5   4    594.85   33.88  0. 1.0000     0. 
  -3   5   4    607.39   35.41  0. 1.0000     0. 
   3  -5  -3    356.00   23.42  0. 1.0000     0. 
  -3   5   3    340.65   23.06  0. 1.0000     0. 
   3  -5  -3    398.43   23.70  0. 1.0000     0. 
  -3   5   3    328.57   23.95  0. 1.0000     0. 
  -3   5   2     54.56    9.15  0. 1.0000     0. 
  -3   5   2     38.09    8.99  0. 1.0000     0. 
   3  -5  -2     29.22    7.82  0. 1.0000     0. 
   3  -5  -2     25.73    7.86  0. 1.0000     0. 
   3  -5  -1    383.88   22.46  0. 1.0000     0. 
  -3   5   1    363.33   23.31  0. 1.0000     0. 
  -3   5   1    365.53   24.07  0. 1.0000     0. 
   3  -5  -1    365.84   23.51  0. 1.0000     0. 
  -3   5   0     80.35   10.24  0. 1.0000     0. 
   3  -5   0    104.68   11.33  0. 1.0000     0. 
  -3   5   0     76.32   10.82  0. 1.0000     0. 
   3  -5   0     87.16    9.41  0. 1.0000     0. 
   3  -5   1    766.86   36.85  0. 1.0000     0. 
   3  -5   1    841.59   40.99  0. 1.0000     0. 
  -3   5  -1    779.49   40.19  0. 1.0000     0. 
   3  -5   2    177.44   14.83  0. 1.0000     0. 
  -3   5  -2    197.47   15.67  0. 1.0000     0. 
   3  -5   3    168.43   14.31  0. 1.0000     0. 
   3  -5   4    175.16   14.63  0. 1.0000     0. 
   3  -5   5     29.44    7.55  0. 1.0000     0. 
   3  -5   6    183.97   15.01  0. 1.0000     0. 
   3  -5   6    176.99   15.35  0. 1.0000     0. 
   3  -5   7    590.20   31.71  0. 1.0000     0. 
   3  -5   7    618.51   33.43  0. 1.0000     0. 
   3  -5   7    531.02   32.39  0. 1.0000     0. 
   3  -5   8    672.75   35.73  0. 1.0000     0. 
   3  -5   8    698.24   38.10  0. 1.0000     0. 
   3  -5   8    690.75   38.25  0. 1.0000     0. 
   3  -5   9    484.56   30.65  0. 1.0000     0. 
   3  -5   9    518.51   31.10  0. 1.0000     0. 
   3  -5  10     55.40   10.59  0. 1.0000     0. 
   3  -5  10     50.93   10.39  0. 1.0000     0. 
   3  -5  11    206.69   19.26  0. 1.0000     0. 
   3  -5  11    181.42   17.76  0. 1.0000     0. 
   3  -5  12      4.34    8.08  0. 1.0000     0. 
   3  -5  12      8.95    8.34  0. 1.0000     0. 
   3  -5  13     72.38   13.87  0. 1.0000     0. 
   3  -5  13     62.28   13.30  0. 1.0000     0. 
   3  -5  14     25.39   11.06  0. 1.0000     0. 
   3  -5  14     35.63   11.52  0. 1.0000     0. 
   3  -5  15      1.78    9.67  0. 1.0000     0. 
   3  -5  15     -3.58    9.30  0. 1.0000     0. 
   3  -5  16     13.07   10.02  0. 1.0000     0. 
   3  -5  16     18.62   11.24  0. 1.0000     0. 
   3  -4 -15      7.99   11.01  0. 1.0000     0. 
   3  -4 -14    106.34   17.45  0. 1.0000     0. 
   3  -4 -13     98.44   16.97  0. 1.0000     0. 
   3  -4 -13     96.22   16.13  0. 1.0000     0. 
   3  -4 -12    118.48   16.36  0. 1.0000     0. 
   3  -4 -12    104.63   16.38  0. 1.0000     0. 
   3  -4 -11     14.19    9.17  0. 1.0000     0. 
   3  -4 -11      5.03    9.39  0. 1.0000     0. 
   3  -4 -10      7.19    7.26  0. 1.0000     0. 
   3  -4 -10     26.91   10.40  0. 1.0000     0. 
   3  -4  -9    144.74   16.03  0. 1.0000     0. 
   3  -4  -9    158.69   18.31  0. 1.0000     0. 
   3  -4  -8     32.16    8.62  0. 1.0000     0. 
   3  -4  -8     39.80    9.15  0. 1.0000     0. 
   3  -4  -8     23.51    9.76  0. 1.0000     0. 
   3  -4  -7    169.21   15.50  0. 1.0000     0. 
   3  -4  -7    214.00   16.80  0. 1.0000     0. 
   3  -4  -7    207.81   19.19  0. 1.0000     0. 
   3  -4  -6     49.97    9.19  0. 1.0000     0. 
  -3   4   6     54.79   10.63  0. 1.0000     0. 
   3  -4  -6     56.68    9.56  0. 1.0000     0. 
   3  -4  -6     49.57   11.09  0. 1.0000     0. 
  -3   4   5     99.85   11.90  0. 1.0000     0. 
   3  -4  -5     70.16    9.89  0. 1.0000     0. 
   3  -4  -5     68.05    9.84  0. 1.0000     0. 
   3  -4  -5     84.17   12.36  0. 1.0000     0. 
   3  -4  -4    156.52   14.78  0. 1.0000     0. 
   3  -4  -4    152.84   13.45  0. 1.0000     0. 
  -3   4   4    146.15   13.55  0. 1.0000     0. 
   3  -4  -4    128.40   12.78  0. 1.0000     0. 
   3  -4  -3    166.29   15.04  0. 1.0000     0. 
   3  -4  -3    204.41   15.59  0. 1.0000     0. 
  -3   4   3    176.41   15.26  0. 1.0000     0. 
   3  -4  -3    181.94   14.80  0. 1.0000     0. 
  -3   4   3    183.64   14.97  0. 1.0000     0. 
   3  -4  -2    417.60   24.70  0. 1.0000     0. 
   3  -4  -2    434.19   24.48  0. 1.0000     0. 
  -3   4   2    361.42   23.77  0. 1.0000     0. 
  -3   4   2    420.98   25.02  0. 1.0000     0. 
   3  -4  -2    423.48   24.19  0. 1.0000     0. 
   3  -4  -1     23.11    6.09  0. 1.0000     0. 
   3  -4  -1     11.05    6.73  0. 1.0000     0. 
   3  -4  -1      5.09    5.19  0. 1.0000     0. 
  -3   4   1     10.55    6.48  0. 1.0000     0. 
   3  -4  -1     16.01    5.99  0. 1.0000     0. 
   3  -4   0    341.33   19.98  0. 1.0000     0. 
   3  -4   0    376.38   22.60  0. 1.0000     0. 
  -3   4   0    367.47   19.16  0. 1.0000     0. 
  -3   4   0    347.65   22.12  0. 1.0000     0. 
  -3   4   0    366.53   22.19  0. 1.0000     0. 
   3  -4   0    378.15   21.98  0. 1.0000     0. 
   3  -4   0    354.18   20.51  0. 1.0000     0. 
   3  -4   1    817.14   37.47  0. 1.0000     0. 
   3  -4   1    874.88   40.63  0. 1.0000     0. 
   3  -4   1    788.55   39.38  0. 1.0000     0. 
  -3   4  -1    812.46   40.44  0. 1.0000     0. 
   3  -4   2    586.90   27.36  0. 1.0000     0. 
   3  -4   2    628.48   31.17  0. 1.0000     0. 
  -3   4  -2    551.79   30.63  0. 1.0000     0. 
   3  -4   2    567.74   29.77  0. 1.0000     0. 
   3  -4   3    459.97   25.70  0. 1.0000     0. 
   3  -4   4     53.77    8.05  0. 1.0000     0. 
   3  -4   5     74.43    9.22  0. 1.0000     0. 
   3  -4   6    120.54   10.62  0. 1.0000     0. 
   3  -4   6    101.03   11.00  0. 1.0000     0. 
   3  -4   7    691.18   34.58  0. 1.0000     0. 
   3  -4   7    698.87   36.79  0. 1.0000     0. 
   3  -4   7    686.13   36.48  0. 1.0000     0. 
   3  -4   8   1691.26   72.79  0. 1.0000     0. 
   3  -4   8   1560.16   75.01  0. 1.0000     0. 
   3  -4   8   1725.49   76.25  0. 1.0000     0. 
   3  -4   9     33.24    8.61  0. 1.0000     0. 
   3  -4   9     41.21    9.15  0. 1.0000     0. 
   3  -4  10    346.05   24.14  0. 1.0000     0. 
   3  -4  10    324.12   23.15  0. 1.0000     0. 
   3  -4  11    230.40   20.02  0. 1.0000     0. 
   3  -4  11    242.95   20.18  0. 1.0000     0. 
   3  -4  12     44.48   11.06  0. 1.0000     0. 
   3  -4  12     62.34   12.38  0. 1.0000     0. 
   3  -4  13      7.62    8.86  0. 1.0000     0. 
   3  -4  13     -3.13    8.27  0. 1.0000     0. 
   3  -4  14     -6.47   10.07  0. 1.0000     0. 
   3  -4  14     19.92   10.67  0. 1.0000     0. 
   3  -4  15     64.94   13.77  0. 1.0000     0. 
   3  -4  15     49.02   12.55  0. 1.0000     0. 
   3  -4  16     19.75   11.56  0. 1.0000     0. 
   3  -4  16      7.34    9.40  0. 1.0000     0. 
   3  -4  17      1.88   10.51  0. 1.0000     0. 
   3  -4  17     -1.92   11.84  0. 1.0000     0. 
   3  -3 -16      6.62    9.93  0. 1.0000     0. 
   3  -3 -16     -1.94   10.07  0. 1.0000     0. 
   3  -3 -15     12.52   10.69  0. 1.0000     0. 
   3  -3 -15     15.05   11.48  0. 1.0000     0. 
   3  -3 -14    137.29   18.78  0. 1.0000     0. 
   3  -3 -14    134.16   18.33  0. 1.0000     0. 
   3  -3 -13     27.38   11.57  0. 1.0000     0. 
   3  -3 -13     41.56   12.19  0. 1.0000     0. 
   3  -3 -12     27.07   10.14  0. 1.0000     0. 
   3  -3 -12     31.28   10.97  0. 1.0000     0. 
   3  -3 -11    187.12   18.76  0. 1.0000     0. 
   3  -3 -11    155.36   18.04  0. 1.0000     0. 
   3  -3 -10     17.51   10.49  0. 1.0000     0. 
   3  -3  -9    280.71   23.47  0. 1.0000     0. 
   3  -3  -8      6.31    9.21  0. 1.0000     0. 
   3  -3  -8      9.19    5.92  0. 1.0000     0. 
   3  -3  -7    156.90   16.63  0. 1.0000     0. 
   3  -3  -7    163.99   13.77  0. 1.0000     0. 
   3  -3  -6     54.23   10.76  0. 1.0000     0. 
   3  -3  -6     51.59    8.39  0. 1.0000     0. 
   3  -3  -5     87.06   12.14  0. 1.0000     0. 
   3  -3  -5    102.55   10.80  0. 1.0000     0. 
  -3   3   4   1204.31   56.07  0. 1.0000     0. 
   3  -3  -4   1174.25   56.16  0. 1.0000     0. 
   3  -3  -4   1239.02   55.64  0. 1.0000     0. 
   3  -3  -3    461.66   26.41  0. 1.0000     0. 
  -3   3   3    460.21   26.44  0. 1.0000     0. 
   3  -3  -3    465.90   25.85  0. 1.0000     0. 
  -3   3   3    508.64   23.36  0. 1.0000     0. 
  -3   3   3    440.18   26.01  0. 1.0000     0. 
   3  -3  -2     51.22    8.93  0. 1.0000     0. 
  -3   3   2     55.25    8.97  0. 1.0000     0. 
   3  -3  -2     56.64    8.03  0. 1.0000     0. 
   3  -3  -2     54.08    7.15  0. 1.0000     0. 
  -3   3   2     56.11    5.95  0. 1.0000     0. 
  -3   3   2     54.53    7.95  0. 1.0000     0. 
   3  -3  -2     54.85    6.60  0. 1.0000     0. 
   3  -3  -1    417.61   18.99  0. 1.0000     0. 
   3  -3  -1    425.55   21.49  0. 1.0000     0. 
   3  -3  -1    375.08   22.37  0. 1.0000     0. 
   3  -3  -1    384.72   21.77  0. 1.0000     0. 
  -3   3   1    402.25   20.01  0. 1.0000     0. 
  -3   3   1    368.40   21.71  0. 1.0000     0. 
  -3   3   1    375.42   21.49  0. 1.0000     0. 
  -3   3   1    315.81   17.81  0. 1.0000     0. 
   3  -3  -1    331.24   19.51  0. 1.0000     0. 
  -3   3   0    390.20   21.89  0. 1.0000     0. 
   3  -3   0    367.74   19.98  0. 1.0000     0. 
   3  -3   0    412.17   22.55  0. 1.0000     0. 
   3  -3   0    375.29   21.17  0. 1.0000     0. 
   3  -3   0    356.68   16.26  0. 1.0000     0. 
  -3   3   0    384.40   19.28  0. 1.0000     0. 
  -3   3   0    349.98   21.30  0. 1.0000     0. 
   3  -3   1   1652.70   70.96  0. 1.0000     0. 
   3  -3   1   1708.82   68.87  0. 1.0000     0. 
  -3   3  -1   1674.78   70.38  0. 1.0000     0. 
   3  -3   1   1647.68   72.33  0. 1.0000     0. 
  -3   3  -1   1651.87   73.25  0. 1.0000     0. 
   3  -3   1   1837.26   73.91  0. 1.0000     0. 
   3  -3   2   1166.22   49.84  0. 1.0000     0. 
   3  -3   2   1118.51   46.27  0. 1.0000     0. 
  -3   3  -2   1049.05   48.93  0. 1.0000     0. 
   3  -3   3     28.30    6.14  0. 1.0000     0. 
   3  -3   3     32.76    5.48  0. 1.0000     0. 
   3  -3   3     24.12    3.88  0. 1.0000     0. 
   3  -3   3     22.24    4.28  0. 1.0000     0. 
   3  -3   4     36.01    6.38  0. 1.0000     0. 
   3  -3   4     31.03    4.91  0. 1.0000     0. 
   3  -3   4     32.09    4.21  0. 1.0000     0. 
   3  -3   5    360.74   20.82  0. 1.0000     0. 
   3  -3   5    398.08   19.49  0. 1.0000     0. 
   3  -3   5    375.09   22.13  0. 1.0000     0. 
   3  -3   6    699.31   34.32  0. 1.0000     0. 
   3  -3   6    696.88   36.35  0. 1.0000     0. 
   3  -3   6    795.15   37.20  0. 1.0000     0. 
   3  -3   7    303.99   20.75  0. 1.0000     0. 
   3  -3   7    335.97   18.61  0. 1.0000     0. 
   3  -3   7    351.11   21.35  0. 1.0000     0. 
   3  -3   8    116.58   11.94  0. 1.0000     0. 
   3  -3   8    105.05   11.89  0. 1.0000     0. 
   3  -3   9    470.66   29.13  0. 1.0000     0. 
   3  -3   9    521.98   29.45  0. 1.0000     0. 
   3  -3  10    369.57   25.69  0. 1.0000     0. 
   3  -3  10    391.89   25.09  0. 1.0000     0. 
   3  -3  11      5.04    7.59  0. 1.0000     0. 
   3  -3  11      6.54    7.79  0. 1.0000     0. 
   3  -3  12     63.53   11.58  0. 1.0000     0. 
   3  -3  12     63.96   12.08  0. 1.0000     0. 
   3  -3  13     31.87   10.21  0. 1.0000     0. 
   3  -3  13     30.50    9.78  0. 1.0000     0. 
   3  -3  14      6.18    9.53  0. 1.0000     0. 
   3  -3  14     -3.24    7.74  0. 1.0000     0. 
   3  -3  15     37.73   11.26  0. 1.0000     0. 
   3  -3  15     30.98   10.92  0. 1.0000     0. 
   3  -3  16     58.33   14.38  0. 1.0000     0. 
   3  -3  16     54.08   12.81  0. 1.0000     0. 
   3  -3  17     72.90   16.99  0. 1.0000     0. 
   3  -3  17    105.16   16.88  0. 1.0000     0. 
   3  -2 -16     26.25   13.07  0. 1.0000     0. 
   3  -2 -15     31.60   12.25  0. 1.0000     0. 
   3  -2 -15     37.12   13.06  0. 1.0000     0. 
   3  -2 -14     94.92   16.72  0. 1.0000     0. 
   3  -2 -14     92.76   15.54  0. 1.0000     0. 
   3  -2 -13    294.08   24.47  0. 1.0000     0. 
   3  -2 -13    236.95   23.82  0. 1.0000     0. 
   3  -2 -12    100.45   15.75  0. 1.0000     0. 
   3  -2 -11     21.50   11.05  0. 1.0000     0. 
   3  -2 -10    714.73   41.27  0. 1.0000     0. 
   3  -2  -9    111.83   14.95  0. 1.0000     0. 
   3  -2  -8     72.25   12.65  0. 1.0000     0. 
   3  -2  -8     71.98    9.48  0. 1.0000     0. 
   3  -2  -7    173.44   16.27  0. 1.0000     0. 
   3  -2  -7    176.46   13.82  0. 1.0000     0. 
   3  -2  -6    131.18   13.85  0. 1.0000     0. 
   3  -2  -6    118.00   10.94  0. 1.0000     0. 
   3  -2  -6    115.46   10.11  0. 1.0000     0. 
   3  -2  -5   1910.34   86.00  0. 1.0000     0. 
   3  -2  -5   1954.62   81.94  0. 1.0000     0. 
   3  -2  -5   1995.33   84.71  0. 1.0000     0. 
   3  -2  -5   2006.89   82.38  0. 1.0000     0. 
   3  -2  -4    658.92   33.20  0. 1.0000     0. 
   3  -2  -4    613.32   31.57  0. 1.0000     0. 
   3  -2  -4    654.58   31.90  0. 1.0000     0. 
   3  -2  -4    611.14   28.90  0. 1.0000     0. 
   3  -2  -3    840.61   38.19  0. 1.0000     0. 
  -3   2   3    795.20   38.62  0. 1.0000     0. 
   3  -2  -3    809.18   39.31  0. 1.0000     0. 
  -3   2   3    813.29   34.97  0. 1.0000     0. 
   3  -2  -3    788.57   38.35  0. 1.0000     0. 
  -3   2   3    825.73   36.82  0. 1.0000     0. 
   3  -2  -3    806.63   33.73  0. 1.0000     0. 
   3  -2  -2     77.43    6.00  0. 1.0000     0. 
  -3   2   2     64.42    5.13  0. 1.0000     0. 
  -3   2   2     72.88    8.87  0. 1.0000     0. 
   3  -2  -2     68.07    8.89  0. 1.0000     0. 
  -3   2   2     71.65    8.93  0. 1.0000     0. 
   3  -2  -2     74.25    8.94  0. 1.0000     0. 
   3  -2  -2     71.04    8.43  0. 1.0000     0. 
  -3   2   2     67.83    6.93  0. 1.0000     0. 
   3  -2  -2     76.83    6.22  0. 1.0000     0. 
  -3   2   2     34.79    5.26  0. 1.0000     0. 
   3  -2  -1    227.02   15.11  0. 1.0000     0. 
  -3   2   1    247.90   14.33  0. 1.0000     0. 
   3  -2  -1    246.97   15.41  0. 1.0000     0. 
  -3   2   1    251.45   15.44  0. 1.0000     0. 
  -3   2   1    240.93   15.33  0. 1.0000     0. 
   3  -2   0   1431.68   59.91  0. 1.0000     0. 
   3  -2   0   1395.90   59.42  0. 1.0000     0. 
   3  -2   0   1429.62   57.48  0. 1.0000     0. 
  -3   2   0   1388.11   59.17  0. 1.0000     0. 
   3  -2   0   1360.87   59.37  0. 1.0000     0. 
   3  -2   0   1338.96   59.87  0. 1.0000     0. 
   3  -2   0   1381.21   58.30  0. 1.0000     0. 
   3  -2   1    242.87   14.30  0. 1.0000     0. 
   3  -2   1    237.92   14.45  0. 1.0000     0. 
  -3   2  -1    235.35   14.98  0. 1.0000     0. 
   3  -2   1    233.83   14.60  0. 1.0000     0. 
   3  -2   1    255.95   14.44  0. 1.0000     0. 
   3  -2   2    224.20   12.53  0. 1.0000     0. 
   3  -2   2    138.77   11.80  0. 1.0000     0. 
  -3   2  -2    195.96   13.15  0. 1.0000     0. 
   3  -2   2    206.25   12.67  0. 1.0000     0. 
   3  -2   2    198.71   12.35  0. 1.0000     0. 
   3  -2   3    123.87   11.19  0. 1.0000     0. 
   3  -2   3    139.41   10.05  0. 1.0000     0. 
   3  -2   3    158.44   10.22  0. 1.0000     0. 
   3  -2   3    150.71   10.60  0. 1.0000     0. 
   3  -2   4    207.57   12.07  0. 1.0000     0. 
   3  -2   4    186.93   12.80  0. 1.0000     0. 
   3  -2   4    225.41   13.81  0. 1.0000     0. 
   3  -2   4    205.57   14.14  0. 1.0000     0. 
   3  -2   4    219.28   13.08  0. 1.0000     0. 
   3  -2   4    225.38   12.51  0. 1.0000     0. 
   3  -2   5   1973.41   76.59  0. 1.0000     0. 
   3  -2   5   1770.09   74.48  0. 1.0000     0. 
   3  -2   5   1805.47   78.20  0. 1.0000     0. 
   3  -2   5   1759.93   76.69  0. 1.0000     0. 
   3  -2   6    168.52   10.31  0. 1.0000     0. 
   3  -2   6    140.23   12.26  0. 1.0000     0. 
   3  -2   6    136.46   11.75  0. 1.0000     0. 
   3  -2   7    641.96   32.94  0. 1.0000     0. 
   3  -2   7    611.28   31.96  0. 1.0000     0. 
   3  -2   8     82.71    9.98  0. 1.0000     0. 
   3  -2   8     79.04   10.13  0. 1.0000     0. 
   3  -2   9    294.19   20.33  0. 1.0000     0. 
   3  -2   9    252.30   18.26  0. 1.0000     0. 
   3  -2  10     77.14   11.08  0. 1.0000     0. 
   3  -2  10     77.40   11.59  0. 1.0000     0. 
   3  -2  11    111.05   13.79  0. 1.0000     0. 
   3  -2  11    154.10   15.84  0. 1.0000     0. 
   3  -2  12      3.84    7.90  0. 1.0000     0. 
   3  -2  12      8.34    7.56  0. 1.0000     0. 
   3  -2  13     33.16    9.99  0. 1.0000     0. 
   3  -2  13     31.39   10.36  0. 1.0000     0. 
   3  -2  14      1.60    9.56  0. 1.0000     0. 
   3  -2  14     16.28    9.62  0. 1.0000     0. 
   3  -2  15     95.86   15.69  0. 1.0000     0. 
   3  -2  15     77.12   15.23  0. 1.0000     0. 
   3  -2  16     98.57   17.31  0. 1.0000     0. 
   3  -2  16    116.93   17.22  0. 1.0000     0. 
   3  -2  16    113.77   16.98  0. 1.0000     0. 
   3  -2  17    211.19   23.84  0. 1.0000     0. 
   3  -2  17    200.93   23.51  0. 1.0000     0. 
   3  -2  17    206.45   23.02  0. 1.0000     0. 
  -3   1  17     11.46   13.93  0. 1.0000     0. 
   3  -1 -17     -2.27   11.06  0. 1.0000     0. 
  -3   1  16     86.97   17.46  0. 1.0000     0. 
   3  -1 -16     86.50   16.95  0. 1.0000     0. 
  -3   1  16     82.57   17.38  0. 1.0000     0. 
  -3   1  15     42.81   13.85  0. 1.0000     0. 
   3  -1 -15     28.65   12.09  0. 1.0000     0. 
  -3   1  15     19.02   12.66  0. 1.0000     0. 
  -3   1  14    156.80   20.05  0. 1.0000     0. 
  -3   1  14    173.16   20.64  0. 1.0000     0. 
  -3   1  13     38.27   13.04  0. 1.0000     0. 
  -3   1  13     14.84   11.88  0. 1.0000     0. 
   3  -1 -13     49.01   13.08  0. 1.0000     0. 
  -3   1  12     77.90   13.74  0. 1.0000     0. 
  -3   1  12     69.38   13.79  0. 1.0000     0. 
   3  -1 -12     63.14   13.55  0. 1.0000     0. 
   3  -1 -11    347.07   25.67  0. 1.0000     0. 
  -3   1  11    368.88   26.68  0. 1.0000     0. 
  -3   1  11    306.32   24.30  0. 1.0000     0. 
   3  -1 -10    434.25   28.08  0. 1.0000     0. 
  -3   1  10    358.49   27.16  0. 1.0000     0. 
  -3   1  10    415.95   27.02  0. 1.0000     0. 
   3  -1  -9     47.64   11.45  0. 1.0000     0. 
  -3   1   9     39.97    9.94  0. 1.0000     0. 
   3  -1  -9     48.40    9.71  0. 1.0000     0. 
  -3   1   9     43.73   11.26  0. 1.0000     0. 
   3  -1  -8    387.49   25.71  0. 1.0000     0. 
  -3   1   8    412.44   26.30  0. 1.0000     0. 
  -3   1   8    403.41   24.70  0. 1.0000     0. 
   3  -1  -8    407.04   23.15  0. 1.0000     0. 
   3  -1  -8    395.32   24.56  0. 1.0000     0. 
   3  -1  -7     19.08    8.29  0. 1.0000     0. 
   3  -1  -7      8.73    7.09  0. 1.0000     0. 
  -3   1   6    442.79   23.74  0. 1.0000     0. 
   3  -1  -6    512.16   27.64  0. 1.0000     0. 
   3  -1  -6    499.04   27.86  0. 1.0000     0. 
   3  -1  -6    461.83   25.50  0. 1.0000     0. 
  -3   1   5    117.88    9.61  0. 1.0000     0. 
   3  -1  -5    140.54   13.15  0. 1.0000     0. 
   3  -1  -5    114.59    9.78  0. 1.0000     0. 
   3  -1  -5    116.12   12.98  0. 1.0000     0. 
   3  -1  -5    135.12   11.41  0. 1.0000     0. 
  -3   1   4    806.11   18.57  0. 1.0000     0. 
   3  -1  -4    854.05   24.37  0. 1.0000     0. 
   3  -1  -4    819.26   23.83  0. 1.0000     0. 
   3  -1  -4    813.97   18.83  0. 1.0000     0. 
   3  -1  -4    844.03   15.46  0. 1.0000     0. 
  -3   1   4    851.40   21.19  0. 1.0000     0. 
   3  -1  -4    791.46   20.60  0. 1.0000     0. 
   3  -1  -3    137.41    9.96  0. 1.0000     0. 
  -3   1   3    146.78    9.73  0. 1.0000     0. 
   3  -1  -3    135.31   12.00  0. 1.0000     0. 
  -3   1   3    138.54   10.51  0. 1.0000     0. 
   3  -1  -3    103.02   10.11  0. 1.0000     0. 
   3  -1  -3    115.41    9.64  0. 1.0000     0. 
   3  -1  -3    103.72   11.64  0. 1.0000     0. 
  -3   1   3    144.99   10.36  0. 1.0000     0. 
  -3   1   2    273.70   16.88  0. 1.0000     0. 
   3  -1  -2    273.86   15.89  0. 1.0000     0. 
   3  -1  -2    313.96   17.32  0. 1.0000     0. 
  -3   1   2    320.54   15.69  0. 1.0000     0. 
   3  -1  -2    317.62   18.01  0. 1.0000     0. 
  -3   1   2    306.68   16.64  0. 1.0000     0. 
  -3   1   2    311.88   16.71  0. 1.0000     0. 
   3  -1  -1     11.48    4.80  0. 1.0000     0. 
   3  -1  -1      3.09    3.58  0. 1.0000     0. 
  -3   1   1      3.96    3.32  0. 1.0000     0. 
  -3   1   1      6.87    4.02  0. 1.0000     0. 
  -3   1   1     10.91    4.47  0. 1.0000     0. 
   3  -1  -1      8.49    4.55  0. 1.0000     0. 
   3  -1   0   2799.14  109.84  0. 1.0000     0. 
   3  -1   0   2676.52  111.31  0. 1.0000     0. 
   3  -1   0   2633.89  109.31  0. 1.0000     0. 
   3  -1   0   2714.11  109.57  0. 1.0000     0. 
   3  -1   1    460.05   22.49  0. 1.0000     0. 
   3  -1   1    455.21   22.52  0. 1.0000     0. 
  -3   1  -1    463.44   22.67  0. 1.0000     0. 
   3  -1   1    471.45   22.02  0. 1.0000     0. 
   3  -1   2    820.90   35.68  0. 1.0000     0. 
   3  -1   2    850.56   35.65  0. 1.0000     0. 
  -3   1  -2    718.79   35.70  0. 1.0000     0. 
   3  -1   3    429.71   21.82  0. 1.0000     0. 
   3  -1   3    454.71   20.86  0. 1.0000     0. 
   3  -1   3    479.18   21.50  0. 1.0000     0. 
   3  -1   3    363.04   20.96  0. 1.0000     0. 
   3  -1   4    254.89   14.02  0. 1.0000     0. 
   3  -1   4    297.02   12.89  0. 1.0000     0. 
   3  -1   4    289.94   13.97  0. 1.0000     0. 
   3  -1   4    251.90   14.45  0. 1.0000     0. 
   3  -1   5    516.93   24.67  0. 1.0000     0. 
   3  -1   5    553.90   27.78  0. 1.0000     0. 
   3  -1   5    567.53   27.32  0. 1.0000     0. 
   3  -1   5    542.03   27.57  0. 1.0000     0. 
   3  -1   5    555.65   26.13  0. 1.0000     0. 
   3  -1   6    777.88   35.10  0. 1.0000     0. 
   3  -1   6    766.13   36.36  0. 1.0000     0. 
  -3   1  -6    656.66   34.61  0. 1.0000     0. 
   3  -1   7    265.17   16.47  0. 1.0000     0. 
   3  -1   7    251.46   17.59  0. 1.0000     0. 
  -3   1  -7    262.05   16.75  0. 1.0000     0. 
   3  -1   8    380.95   22.01  0. 1.0000     0. 
   3  -1   8    311.40   21.49  0. 1.0000     0. 
   3  -1   9     44.16    8.52  0. 1.0000     0. 
   3  -1   9     37.72    8.76  0. 1.0000     0. 
   3  -1  10    309.40   22.33  0. 1.0000     0. 
   3  -1  10    314.29   21.56  0. 1.0000     0. 
   3  -1  11    160.45   16.37  0. 1.0000     0. 
   3  -1  11    160.02   15.38  0. 1.0000     0. 
   3  -1  12     63.42   11.15  0. 1.0000     0. 
   3  -1  12     23.41   10.17  0. 1.0000     0. 
   3  -1  13     89.76   14.47  0. 1.0000     0. 
   3  -1  13     89.60   14.55  0. 1.0000     0. 
   3  -1  14     29.03   10.92  0. 1.0000     0. 
   3  -1  14     59.32   12.23  0. 1.0000     0. 
   3  -1  14     45.20   12.95  0. 1.0000     0. 
   3  -1  15     32.32   10.92  0. 1.0000     0. 
   3  -1  15     28.63   13.12  0. 1.0000     0. 
   3  -1  15     31.11   12.58  0. 1.0000     0. 
   3  -1  15     56.03   13.34  0. 1.0000     0. 
   3  -1  16     26.70   10.81  0. 1.0000     0. 
   3  -1  16     50.92   13.71  0. 1.0000     0. 
   3  -1  16     31.37   12.76  0. 1.0000     0. 
   3  -1  17    -11.85   11.18  0. 1.0000     0. 
   3  -1  17      1.96   11.79  0. 1.0000     0. 
  -3   0  17      8.27   12.62  0. 1.0000     0. 
   3   0 -17     24.75   12.07  0. 1.0000     0. 
   3   0 -16     12.86   10.80  0. 1.0000     0. 
  -3   0  16     11.77   11.97  0. 1.0000     0. 
  -3   0  15     81.27   15.87  0. 1.0000     0. 
  -3   0  14     60.36   14.59  0. 1.0000     0. 
  -3   0  14     49.17   12.94  0. 1.0000     0. 
  -3   0  13     96.06   16.21  0. 1.0000     0. 
  -3   0  13    109.91   15.57  0. 1.0000     0. 
  -3   0  12    103.35   16.06  0. 1.0000     0. 
  -3   0  12    114.32   15.46  0. 1.0000     0. 
   3   0 -12    132.60   16.21  0. 1.0000     0. 
   3   0 -11    247.09   20.73  0. 1.0000     0. 
  -3   0  11    239.39   21.55  0. 1.0000     0. 
  -3   0  11    248.38   19.89  0. 1.0000     0. 
   3   0 -11    225.20   20.92  0. 1.0000     0. 
  -3   0  10     63.96   12.85  0. 1.0000     0. 
   3   0 -10     49.35   11.12  0. 1.0000     0. 
   3   0 -10     61.27   11.56  0. 1.0000     0. 
   3   0  -9    147.24   15.06  0. 1.0000     0. 
  -3   0   9    131.03   14.74  0. 1.0000     0. 
  -3   0   9    133.91   13.76  0. 1.0000     0. 
   3   0  -9    141.34   15.42  0. 1.0000     0. 
   3   0  -8    120.32   13.05  0. 1.0000     0. 
   3   0  -8    103.35   12.17  0. 1.0000     0. 
  -3   0   8    111.41   12.75  0. 1.0000     0. 
  -3   0   8     96.15   10.99  0. 1.0000     0. 
   3   0  -7    472.57   27.81  0. 1.0000     0. 
   3   0  -7    517.61   29.58  0. 1.0000     0. 
  -3   0   7    519.81   28.57  0. 1.0000     0. 
  -3   0   7    449.17   26.07  0. 1.0000     0. 
   3   0  -7    520.40   28.40  0. 1.0000     0. 
   3   0  -6    440.15   25.13  0. 1.0000     0. 
  -3   0   6    423.15   22.93  0. 1.0000     0. 
   3   0  -6    460.25   22.03  0. 1.0000     0. 
  -3   0   6    358.68   23.85  0. 1.0000     0. 
  -3   0   6    408.85   24.12  0. 1.0000     0. 
   3   0  -6    467.01   26.55  0. 1.0000     0. 
   3   0  -6    458.01   25.18  0. 1.0000     0. 
  -3   0   5   2084.61   86.31  0. 1.0000     0. 
  -3   0   5   2136.50   88.23  0. 1.0000     0. 
   3   0  -5   1958.54   87.74  0. 1.0000     0. 
   3   0  -5   2048.82   88.88  0. 1.0000     0. 
   3   0  -5   2077.78   86.19  0. 1.0000     0. 
   3   0  -5   2060.91   84.48  0. 1.0000     0. 
  -3   0   5   1981.81   87.11  0. 1.0000     0. 
  -3   0   4    208.55   14.56  0. 1.0000     0. 
  -3   0   4    248.37   16.45  0. 1.0000     0. 
   3   0  -4    242.31   16.71  0. 1.0000     0. 
  -3   0   4    254.63   15.43  0. 1.0000     0. 
   3   0  -4    255.80   14.95  0. 1.0000     0. 
   3   0  -4    257.14   14.84  0. 1.0000     0. 
   3   0  -4    248.89   13.41  0. 1.0000     0. 
   3   0  -4    190.83   17.07  0. 1.0000     0. 
   3   0  -3    348.04   19.86  0. 1.0000     0. 
  -3   0   3    332.45   20.34  0. 1.0000     0. 
   3   0  -3    356.02   19.44  0. 1.0000     0. 
  -3   0   3    375.40   19.84  0. 1.0000     0. 
   3   0  -3    387.43   21.11  0. 1.0000     0. 
   3   0  -3    357.40   18.74  0. 1.0000     0. 
   3   0  -3    368.50   17.61  0. 1.0000     0. 
   3   0  -2    728.64   36.29  0. 1.0000     0. 
   3   0  -2    763.82   36.06  0. 1.0000     0. 
  -3   0   2    789.80   35.70  0. 1.0000     0. 
   3   0  -2    779.55   37.21  0. 1.0000     0. 
   3   0  -2    857.45   36.64  0. 1.0000     0. 
  -3   0   2    835.11   34.18  0. 1.0000     0. 
   3   0  -2    786.46   37.07  0. 1.0000     0. 
   3   0  -2    778.47   32.74  0. 1.0000     0. 
   3   0  -2    794.74   34.83  0. 1.0000     0. 
   3   0  -1   3784.50  150.00  0. 1.0000     0. 
   3   0  -1   3857.99  150.84  0. 1.0000     0. 
  -3   0   1   3369.20  149.82  0. 1.0000     0. 
   3   0  -1   3765.83  151.70  0. 1.0000     0. 
   3   0  -1   3814.82  150.43  0. 1.0000     0. 
   3   0  -1   3489.75  150.78  0. 1.0000     0. 
  -3   0   1   3946.45  148.97  0. 1.0000     0. 
   3   0  -1   3714.39  147.74  0. 1.0000     0. 
   3   0   0    353.54   17.44  0. 1.0000     0. 
   3   0   0    385.52   19.15  0. 1.0000     0. 
   3   0   0    386.74   19.96  0. 1.0000     0. 
  -3   0   0    355.24   18.81  0. 1.0000     0. 
  -3   0   0    395.44   20.53  0. 1.0000     0. 
   3   0   0    410.54   19.74  0. 1.0000     0. 
   3   0   0    379.09   17.35  0. 1.0000     0. 
   3   0   0    355.92   18.08  0. 1.0000     0. 
   3   0   1    570.41   29.58  0. 1.0000     0. 
   3   0   1    620.99   28.34  0. 1.0000     0. 
  -3   0  -1    630.14   29.74  0. 1.0000     0. 
   3   0   1    658.62   28.90  0. 1.0000     0. 
  -3   0  -1    612.53   27.40  0. 1.0000     0. 
   3   0   1    623.98   27.08  0. 1.0000     0. 
   3   0   1    609.68   27.07  0. 1.0000     0. 
   3   0   1    617.09   28.72  0. 1.0000     0. 
   3   0   2    524.12   24.62  0. 1.0000     0. 
  -3   0  -2    574.86   26.50  0. 1.0000     0. 
   3   0   2    534.46   24.17  0. 1.0000     0. 
   3   0   2    574.19   24.72  0. 1.0000     0. 
   3   0   2    439.21   26.02  0. 1.0000     0. 
   3   0   2    580.95   26.62  0. 1.0000     0. 
   3   0   3     -0.60    5.22  0. 1.0000     0. 
   3   0   3     -2.73    3.29  0. 1.0000     0. 
   3   0   3      2.12    4.19  0. 1.0000     0. 
   3   0   3      3.88    3.41  0. 1.0000     0. 
  -3   0  -3      2.66    3.64  0. 1.0000     0. 
   3   0   3      0.83    3.35  0. 1.0000     0. 
   3   0   4    720.46   30.72  0. 1.0000     0. 
  -3   0  -4    736.19   32.39  0. 1.0000     0. 
   3   0   4    738.26   35.10  0. 1.0000     0. 
   3   0   4    740.58   33.49  0. 1.0000     0. 
  -3   0  -4    706.04   32.38  0. 1.0000     0. 
   3   0   4    680.36   31.75  0. 1.0000     0. 
   3   0   4    672.71   33.32  0. 1.0000     0. 
  -3   0  -5   1064.82   34.09  0. 1.0000     0. 
   3   0   5   1000.87   37.25  0. 1.0000     0. 
   3   0   5   1037.02   35.06  0. 1.0000     0. 
  -3   0  -5   1007.44   38.70  0. 1.0000     0. 
   3   0   5   1070.32   39.45  0. 1.0000     0. 
   3   0   5   1065.88   36.49  0. 1.0000     0. 
   3   0   6    160.12   11.93  0. 1.0000     0. 
   3   0   6    156.03   12.60  0. 1.0000     0. 
   3   0   6    171.09   11.32  0. 1.0000     0. 
  -3   0  -6    151.61   12.97  0. 1.0000     0. 
   3   0   6    173.32   14.18  0. 1.0000     0. 
   3   0   7    195.85   15.55  0. 1.0000     0. 
   3   0   7    215.38   14.71  0. 1.0000     0. 
  -3   0  -7    218.55   16.19  0. 1.0000     0. 
   3   0   7    233.13   17.25  0. 1.0000     0. 
   3   0   8     52.37    9.49  0. 1.0000     0. 
  -3   0  -8     81.52    9.87  0. 1.0000     0. 
   3   0   8     70.32    8.81  0. 1.0000     0. 
   3   0   8     92.94   10.70  0. 1.0000     0. 
   3   0   9    304.01   21.19  0. 1.0000     0. 
   3   0   9    283.92   19.56  0. 1.0000     0. 
  -3   0  -9    306.89   20.46  0. 1.0000     0. 
   3   0   9    306.95   21.80  0. 1.0000     0. 
   3   0  10    196.17   16.22  0. 1.0000     0. 
   3   0  10    172.11   17.02  0. 1.0000     0. 
   3   0  10    200.13   18.18  0. 1.0000     0. 
   3   0  11    176.29   18.43  0. 1.0000     0. 
   3   0  11    214.12   19.52  0. 1.0000     0. 
   3   0  12     14.65    8.73  0. 1.0000     0. 
   3   0  12     15.51    8.35  0. 1.0000     0. 
   3   0  12      4.55    9.35  0. 1.0000     0. 
   3   0  12     -2.80    8.73  0. 1.0000     0. 
   3   0  13     17.13    8.97  0. 1.0000     0. 
   3   0  13     11.38    9.94  0. 1.0000     0. 
   3   0  13     30.41   11.71  0. 1.0000     0. 
   3   0  14    143.51   17.85  0. 1.0000     0. 
   3   0  14    168.87   20.11  0. 1.0000     0. 
   3   0  14    169.68   19.49  0. 1.0000     0. 
   3   0  15     27.74   11.05  0. 1.0000     0. 
   3   0  15      1.85   10.48  0. 1.0000     0. 
   3   0  15     22.98   12.91  0. 1.0000     0. 
   3   0  16     59.73   13.33  0. 1.0000     0. 
   3   0  16     85.88   16.72  0. 1.0000     0. 
   3   0  16     52.39   14.39  0. 1.0000     0. 
   3   0  17      2.04   12.30  0. 1.0000     0. 
  -3  -1  17      8.09   12.62  0. 1.0000     0. 
   3   1 -17     26.73   12.63  0. 1.0000     0. 
  -3  -1  16     59.33   16.09  0. 1.0000     0. 
  -3  -1  15     19.74   12.03  0. 1.0000     0. 
  -3  -1  14     50.26   14.33  0. 1.0000     0. 
  -3  -1  13     13.96   10.77  0. 1.0000     0. 
  -3  -1  12     97.06   14.96  0. 1.0000     0. 
   3   1 -12     82.20   15.15  0. 1.0000     0. 
   3   1 -11     60.86   12.01  0. 1.0000     0. 
  -3  -1  11     65.11   13.66  0. 1.0000     0. 
   3   1 -11     42.84   13.24  0. 1.0000     0. 
  -3  -1  10     62.86   10.29  0. 1.0000     0. 
   3   1 -10     52.60   10.74  0. 1.0000     0. 
  -3  -1  10     60.25   12.19  0. 1.0000     0. 
  -3  -1  10     57.17   10.37  0. 1.0000     0. 
   3   1 -10     46.84   12.09  0. 1.0000     0. 
  -3  -1   9    377.20   23.97  0. 1.0000     0. 
   3   1  -9    355.92   23.46  0. 1.0000     0. 
  -3  -1   9    389.03   25.08  0. 1.0000     0. 
  -3  -1   9    360.10   22.75  0. 1.0000     0. 
   3   1  -9    380.92   26.10  0. 1.0000     0. 
  -3  -1   8    172.58   14.85  0. 1.0000     0. 
   3   1  -8    158.19   14.40  0. 1.0000     0. 
  -3  -1   8    168.01   13.55  0. 1.0000     0. 
   3   1  -8    181.67   17.52  0. 1.0000     0. 
  -3  -1   8    151.58   14.47  0. 1.0000     0. 
   3   1  -8    184.21   16.90  0. 1.0000     0. 
  -3  -1   7    583.11   30.46  0. 1.0000     0. 
   3   1  -7    558.40   29.72  0. 1.0000     0. 
  -3  -1   7    556.96   29.87  0. 1.0000     0. 
  -3  -1   7    528.03   27.19  0. 1.0000     0. 
   3   1  -7    491.09   30.91  0. 1.0000     0. 
   3   1  -7    539.11   30.98  0. 1.0000     0. 
  -3  -1   6    407.82   24.45  0. 1.0000     0. 
   3   1  -6    440.43   24.49  0. 1.0000     0. 
  -3  -1   6    424.88   21.80  0. 1.0000     0. 
   3   1  -6    456.88   26.78  0. 1.0000     0. 
  -3  -1   6    405.90   23.71  0. 1.0000     0. 
  -3  -1   5    694.77   36.04  0. 1.0000     0. 
   3   1  -5    700.12   35.41  0. 1.0000     0. 
  -3  -1   5    770.58   36.09  0. 1.0000     0. 
  -3  -1   5    724.39   34.79  0. 1.0000     0. 
   3   1  -5    718.24   33.16  0. 1.0000     0. 
  -3  -1   5    713.42   32.23  0. 1.0000     0. 
   3   1  -5    706.48   37.13  0. 1.0000     0. 
   3   1  -4    167.96   14.44  0. 1.0000     0. 
  -3  -1   4    191.30   14.74  0. 1.0000     0. 
   3   1  -4    216.87   14.92  0. 1.0000     0. 
  -3  -1   4    212.15   14.95  0. 1.0000     0. 
  -3  -1   4    188.70   13.40  0. 1.0000     0. 
   3   1  -4    211.68   12.32  0. 1.0000     0. 
   3   1  -4    215.95   10.68  0. 1.0000     0. 
  -3  -1   4    195.18   10.50  0. 1.0000     0. 
   3   1  -3    365.68   17.12  0. 1.0000     0. 
  -3  -1   3    381.19   16.84  0. 1.0000     0. 
   3   1  -3    370.80   14.51  0. 1.0000     0. 
   3   1  -3    342.36   16.29  0. 1.0000     0. 
  -3  -1   3    370.16   16.39  0. 1.0000     0. 
   3   1  -3    371.15   12.00  0. 1.0000     0. 
   3   1  -3    355.79    8.84  0. 1.0000     0. 
   3   1  -3    352.18   16.75  0. 1.0000     0. 
  -3  -1   3    376.85   15.63  0. 1.0000     0. 
   3   1  -3    301.39   11.86  0. 1.0000     0. 
  -3  -1   3    380.45   10.52  0. 1.0000     0. 
   3   1  -2   2962.76  121.53  0. 1.0000     0. 
  -3  -1   2   2875.04  121.11  0. 1.0000     0. 
  -3  -1   2   2897.87  121.55  0. 1.0000     0. 
  -3  -1   2   2865.87  115.70  0. 1.0000     0. 
   3   1  -2   2867.47  121.30  0. 1.0000     0. 
   3   1  -2   2958.88  115.56  0. 1.0000     0. 
   3   1  -2   2948.20  117.48  0. 1.0000     0. 
   3   1  -2   2993.32  118.23  0. 1.0000     0. 
  -3  -1   2   3025.07  117.63  0. 1.0000     0. 
   3   1  -2   2967.92  119.85  0. 1.0000     0. 
  -3  -1   1   1294.16   57.41  0. 1.0000     0. 
   3   1  -1   1305.67   56.40  0. 1.0000     0. 
   3   1  -1   1352.90   58.57  0. 1.0000     0. 
  -3  -1   1   1301.72   58.37  0. 1.0000     0. 
   3   1  -1   1335.17   53.95  0. 1.0000     0. 
   3   1  -1   1326.28   53.48  0. 1.0000     0. 
   3   1  -1   1262.09   58.33  0. 1.0000     0. 
   3   1  -1   1366.52   55.80  0. 1.0000     0. 
  -3  -1   1   1315.94   55.03  0. 1.0000     0. 
  -3  -1   1   1305.00   54.03  0. 1.0000     0. 
   3   1   0      4.92    4.49  0. 1.0000     0. 
  -3  -1   0     12.31    4.16  0. 1.0000     0. 
  -3  -1   0      9.50    4.92  0. 1.0000     0. 
   3   1   0     18.90    4.68  0. 1.0000     0. 
   3   1   0     10.59    5.99  0. 1.0000     0. 
  -3  -1   0     17.32    6.46  0. 1.0000     0. 
   3   1   0     14.18    3.50  0. 1.0000     0. 
   3   1   0      8.95    1.93  0. 1.0000     0. 
  -3  -1  -1    792.76   36.40  0. 1.0000     0. 
   3   1   1    796.55   35.74  0. 1.0000     0. 
   3   1   1    777.93   38.17  0. 1.0000     0. 
  -3  -1  -1    795.49   37.81  0. 1.0000     0. 
   3   1   1    844.55   35.94  0. 1.0000     0. 
   3   1   1    812.61   33.98  0. 1.0000     0. 
   3   1   1    788.79   33.29  0. 1.0000     0. 
   3   1   1    813.93   37.18  0. 1.0000     0. 
  -3  -1  -1    841.76   36.61  0. 1.0000     0. 
   3   1   1    860.69   38.36  0. 1.0000     0. 
   3   1   2     31.65    6.49  0. 1.0000     0. 
  -3  -1  -2     36.97    5.23  0. 1.0000     0. 
   3   1   2     29.87    3.07  0. 1.0000     0. 
   3   1   2     24.90    4.68  0. 1.0000     0. 
   3   1   2     33.29    7.21  0. 1.0000     0. 
   3   1   2     38.51    6.25  0. 1.0000     0. 
   3   1   2     27.01    5.67  0. 1.0000     0. 
  -3  -1  -2     36.88    6.35  0. 1.0000     0. 
   3   1   2     29.40    4.02  0. 1.0000     0. 
  -3  -1  -2     31.30    3.92  0. 1.0000     0. 
  -3  -1  -3    291.00   14.99  0. 1.0000     0. 
   3   1   3    258.92   14.56  0. 1.0000     0. 
  -3  -1  -3    336.08   17.36  0. 1.0000     0. 
   3   1   3    311.19   15.89  0. 1.0000     0. 
   3   1   3    296.46   13.97  0. 1.0000     0. 
   3   1   3    289.97   13.83  0. 1.0000     0. 
  -3  -1  -3    267.92   19.21  0. 1.0000     0. 
   3   1   3    311.60   18.33  0. 1.0000     0. 
   3   1   4    284.98   15.09  0. 1.0000     0. 
  -3  -1  -4    300.45   16.64  0. 1.0000     0. 
  -3  -1  -4    319.79   16.09  0. 1.0000     0. 
  -3  -1  -4    301.46   19.43  0. 1.0000     0. 
   3   1   4    272.52   18.56  0. 1.0000     0. 
   3   1   4    306.17   16.95  0. 1.0000     0. 
  -3  -1  -5    293.51   16.78  0. 1.0000     0. 
   3   1   5    314.32   16.51  0. 1.0000     0. 
   3   1   5    309.36   18.26  0. 1.0000     0. 
  -3  -1  -5    337.95   20.75  0. 1.0000     0. 
   3   1   5    311.98   20.28  0. 1.0000     0. 
   3   1   6     86.58   10.91  0. 1.0000     0. 
  -3  -1  -6     76.93   10.06  0. 1.0000     0. 
   3   1   6     83.38    7.95  0. 1.0000     0. 
   3   1   6     92.22   10.93  0. 1.0000     0. 
   3   1   6     78.82    9.46  0. 1.0000     0. 
   3   1   7     30.34    8.13  0. 1.0000     0. 
   3   1   7     34.49    8.63  0. 1.0000     0. 
  -3  -1  -7     43.13    8.38  0. 1.0000     0. 
   3   1   7     32.22    6.10  0. 1.0000     0. 
   3   1   7     20.03    7.34  0. 1.0000     0. 
   3   1   8    283.91   18.45  0. 1.0000     0. 
   3   1   8    279.32   21.57  0. 1.0000     0. 
   3   1   8    300.32   20.60  0. 1.0000     0. 
  -3  -1  -8    347.81   22.17  0. 1.0000     0. 
   3   1   8    324.46   22.24  0. 1.0000     0. 
   3   1   9    174.79   16.65  0. 1.0000     0. 
  -3  -1  -9    150.65   15.34  0. 1.0000     0. 
   3   1   9    148.96   15.91  0. 1.0000     0. 
   3   1   9    154.98   15.33  0. 1.0000     0. 
   3   1  10    243.66   20.03  0. 1.0000     0. 
   3   1  10    254.18   21.47  0. 1.0000     0. 
  -3  -1 -10    224.45   19.31  0. 1.0000     0. 
   3   1  10    246.23   20.77  0. 1.0000     0. 
   3   1  11     93.28   14.00  0. 1.0000     0. 
   3   1  11     84.22   14.45  0. 1.0000     0. 
   3   1  11    105.48   14.50  0. 1.0000     0. 
   3   1  12    157.77   17.78  0. 1.0000     0. 
   3   1  12    142.02   18.33  0. 1.0000     0. 
   3   1  12    154.63   17.80  0. 1.0000     0. 
   3   1  13    162.36   18.39  0. 1.0000     0. 
   3   1  13    172.97   20.10  0. 1.0000     0. 
   3   1  13    154.65   18.63  0. 1.0000     0. 
   3   1  14     29.08   11.44  0. 1.0000     0. 
   3   1  14     56.66   13.73  0. 1.0000     0. 
   3   1  14     41.97   12.73  0. 1.0000     0. 
   3   1  15     46.49   13.03  0. 1.0000     0. 
   3   1  15     73.58   15.87  0. 1.0000     0. 
   3   1  15     57.40   14.91  0. 1.0000     0. 
   3   1  16     32.61   14.34  0. 1.0000     0. 
   3   1  16     47.46   14.36  0. 1.0000     0. 
  -3  -2  17    166.48   22.05  0. 1.0000     0. 
  -3  -2  16     31.89   14.16  0. 1.0000     0. 
  -3  -2  15     26.40   12.46  0. 1.0000     0. 
  -3  -2  14     13.13   11.09  0. 1.0000     0. 
  -3  -2  13     86.34   14.97  0. 1.0000     0. 
   3   2 -13     68.54   14.93  0. 1.0000     0. 
  -3  -2  12    101.24   14.49  0. 1.0000     0. 
   3   2 -12     86.66   15.25  0. 1.0000     0. 
  -3  -2  11      9.37    8.14  0. 1.0000     0. 
  -3  -2  11     27.78   10.58  0. 1.0000     0. 
   3   2 -11      4.52   10.56  0. 1.0000     0. 
  -3  -2  10    402.86   26.90  0. 1.0000     0. 
  -3  -2  10    396.59   27.46  0. 1.0000     0. 
   3   2  -9    231.67   20.24  0. 1.0000     0. 
   3   2  -9    219.22   16.95  0. 1.0000     0. 
  -3  -2   9    194.12   17.46  0. 1.0000     0. 
  -3  -2   9    219.31   18.39  0. 1.0000     0. 
   3   2  -9    235.66   21.03  0. 1.0000     0. 
  -3  -2   8     37.21    8.63  0. 1.0000     0. 
   3   2  -8     61.85   11.96  0. 1.0000     0. 
  -3  -2   8     43.32    8.24  0. 1.0000     0. 
  -3  -2   8     37.57    8.63  0. 1.0000     0. 
   3   2  -8     44.78    8.20  0. 1.0000     0. 
   3   2  -8     41.82   11.17  0. 1.0000     0. 
  -3  -2   7    421.28   25.11  0. 1.0000     0. 
   3   2  -7    402.52   23.63  0. 1.0000     0. 
  -3  -2   7    425.54   24.31  0. 1.0000     0. 
  -3  -2   7    382.71   23.45  0. 1.0000     0. 
   3   2  -7    417.50   26.55  0. 1.0000     0. 
  -3  -2   6    180.88   14.71  0. 1.0000     0. 
   3   2  -6    142.90   12.42  0. 1.0000     0. 
  -3  -2   6    148.86   12.93  0. 1.0000     0. 
  -3  -2   6    150.51   12.16  0. 1.0000     0. 
   3   2  -6    156.80   15.15  0. 1.0000     0. 
  -3  -2   5    157.43   13.09  0. 1.0000     0. 
   3   2  -5    148.80   12.14  0. 1.0000     0. 
   3   2  -5    131.12    9.61  0. 1.0000     0. 
  -3  -2   5    137.71   12.25  0. 1.0000     0. 
  -3  -2   5    141.94   11.35  0. 1.0000     0. 
   3   2  -4    133.58   13.10  0. 1.0000     0. 
  -3  -2   4    127.91   12.32  0. 1.0000     0. 
   3   2  -4    103.89   10.67  0. 1.0000     0. 
  -3  -2   4    138.37   12.08  0. 1.0000     0. 
  -3  -2   4    117.40    9.19  0. 1.0000     0. 
   3   2  -4    133.26   12.16  0. 1.0000     0. 
   3   2  -4    126.16    8.42  0. 1.0000     0. 
   3   2  -4     60.80    9.60  0. 1.0000     0. 
   3   2  -3    249.98   18.03  0. 1.0000     0. 
  -3  -2   3    247.66   17.01  0. 1.0000     0. 
   3   2  -3    258.78   13.11  0. 1.0000     0. 
  -3  -2   3    262.90   14.00  0. 1.0000     0. 
   3   2  -3    251.94   17.24  0. 1.0000     0. 
   3   2  -3    263.07   16.44  0. 1.0000     0. 
  -3  -2   3    270.27   17.54  0. 1.0000     0. 
  -3  -2   3    234.98   14.07  0. 1.0000     0. 
   3   2  -2   1357.44   62.97  0. 1.0000     0. 
  -3  -2   2   1402.52   61.86  0. 1.0000     0. 
   3   2  -2   1396.98   56.88  0. 1.0000     0. 
  -3  -2   2   1444.43   62.72  0. 1.0000     0. 
  -3  -2   2   1446.30   56.82  0. 1.0000     0. 
   3   2  -2   1422.17   62.46  0. 1.0000     0. 
   3   2  -2   1353.95   60.33  0. 1.0000     0. 
  -3  -2   2   1330.17   59.00  0. 1.0000     0. 
  -3  -2   1   1437.02   64.61  0. 1.0000     0. 
   3   2  -1   1471.80   63.62  0. 1.0000     0. 
   3   2  -1   1587.02   67.16  0. 1.0000     0. 
   3   2  -1   1421.54   64.34  0. 1.0000     0. 
  -3  -2   1   1549.76   63.35  0. 1.0000     0. 
  -3  -2   1   1496.88   59.61  0. 1.0000     0. 
  -3  -2   0   1047.05   48.23  0. 1.0000     0. 
   3   2   0   1090.24   47.53  0. 1.0000     0. 
   3   2   0   1082.05   50.32  0. 1.0000     0. 
   3   2   0   1165.94   49.38  0. 1.0000     0. 
  -3  -2   0   1058.13   47.41  0. 1.0000     0. 
  -3  -2  -1    530.56   26.42  0. 1.0000     0. 
   3   2   1    567.98   25.99  0. 1.0000     0. 
   3   2   1    538.42   29.01  0. 1.0000     0. 
   3   2   1    520.34   28.13  0. 1.0000     0. 
   3   2   1    550.32   23.84  0. 1.0000     0. 
   3   2   1    529.56   26.48  0. 1.0000     0. 
  -3  -2  -1    563.65   26.99  0. 1.0000     0. 
   3   2   2     21.37    7.07  0. 1.0000     0. 
  -3  -2  -2     24.24    4.90  0. 1.0000     0. 
   3   2   2     22.55    4.53  0. 1.0000     0. 
   3   2   2     23.64    6.47  0. 1.0000     0. 
   3   2   2     21.64    6.18  0. 1.0000     0. 
   3   2   2     36.47    4.87  0. 1.0000     0. 
  -3  -2  -3    233.11   13.43  0. 1.0000     0. 
   3   2   3    264.94   17.75  0. 1.0000     0. 
   3   2   3    239.57   16.37  0. 1.0000     0. 
   3   2   3    267.05   14.43  0. 1.0000     0. 
  -3  -2  -3    253.67   17.98  0. 1.0000     0. 
   3   2   3    226.90   17.33  0. 1.0000     0. 
   3   2   4    794.45   39.52  0. 1.0000     0. 
   3   2   4    797.45   37.00  0. 1.0000     0. 
  -3  -2  -4    809.67   41.21  0. 1.0000     0. 
   3   2   4    795.21   40.25  0. 1.0000     0. 
   3   2   5    147.79   14.01  0. 1.0000     0. 
  -3  -2  -5    120.96   13.11  0. 1.0000     0. 
   3   2   5    152.90   13.81  0. 1.0000     0. 
   3   2   5    144.88   11.78  0. 1.0000     0. 
  -3  -2  -6    150.52   14.73  0. 1.0000     0. 
   3   2   6    138.90   14.10  0. 1.0000     0. 
   3   2   6    156.12   13.14  0. 1.0000     0. 
   3   2   6    178.17   15.33  0. 1.0000     0. 
   3   2   7    184.69   17.91  0. 1.0000     0. 
   3   2   7    214.84   16.44  0. 1.0000     0. 
  -3  -2  -7    239.30   18.49  0. 1.0000     0. 
   3   2   7    224.57   18.44  0. 1.0000     0. 
   3   2   8     49.81   10.77  0. 1.0000     0. 
  -3  -2  -8     33.48    9.02  0. 1.0000     0. 
   3   2   8     25.90    9.79  0. 1.0000     0. 
   3   2   8     44.10    9.46  0. 1.0000     0. 
   3   2   9    203.15   19.53  0. 1.0000     0. 
   3   2   9    185.01   17.39  0. 1.0000     0. 
  -3  -2  -9    251.04   20.03  0. 1.0000     0. 
   3   2   9    203.59   19.16  0. 1.0000     0. 
   3   2  10    204.55   21.03  0. 1.0000     0. 
  -3  -2 -10    201.30   19.70  0. 1.0000     0. 
   3   2  10    236.05   19.72  0. 1.0000     0. 
   3   2  10    248.04   21.20  0. 1.0000     0. 
   3   2  11    106.80   15.53  0. 1.0000     0. 
  -3  -2 -11    117.02   15.24  0. 1.0000     0. 
   3   2  11    108.41   16.30  0. 1.0000     0. 
   3   2  11    140.59   16.47  0. 1.0000     0. 
   3   2  12     11.32    8.92  0. 1.0000     0. 
  -3  -2 -12     17.18    8.86  0. 1.0000     0. 
   3   2  12     -3.42   10.08  0. 1.0000     0. 
   3   2  12     14.87   10.68  0. 1.0000     0. 
   3   2  13    107.34   16.05  0. 1.0000     0. 
   3   2  13    100.35   17.82  0. 1.0000     0. 
   3   2  13    136.58   17.66  0. 1.0000     0. 
   3   2  14    117.73   18.20  0. 1.0000     0. 
   3   2  14    190.56   21.91  0. 1.0000     0. 
   3   2  14    167.04   19.84  0. 1.0000     0. 
   3   2  15      5.58   10.82  0. 1.0000     0. 
   3   2  15     12.11   12.45  0. 1.0000     0. 
   3   2  15     25.67   13.38  0. 1.0000     0. 
   3   2  16     -3.87   12.57  0. 1.0000     0. 
  -3  -3  17     13.64   13.17  0. 1.0000     0. 
  -3  -3  16     64.43   15.52  0. 1.0000     0. 
  -3  -3  15     37.92   13.14  0. 1.0000     0. 
  -3  -3  14      3.20   10.50  0. 1.0000     0. 
   3   3 -14     -9.81   13.00  0. 1.0000     0. 
  -3  -3  13     76.66   14.43  0. 1.0000     0. 
   3   3 -13     53.46   14.79  0. 1.0000     0. 
  -3  -3  12     37.98   10.26  0. 1.0000     0. 
  -3  -3  12     48.66   12.51  0. 1.0000     0. 
   3   3 -12     32.62   13.47  0. 1.0000     0. 
  -3  -3  11     89.46   13.50  0. 1.0000     0. 
  -3  -3  11    118.98   14.77  0. 1.0000     0. 
   3   3 -11    103.77   16.63  0. 1.0000     0. 
  -3  -3  10    279.83   20.32  0. 1.0000     0. 
  -3  -3  10    208.67   18.59  0. 1.0000     0. 
   3   3 -10    186.47   21.03  0. 1.0000     0. 
   3   3 -10    250.48   22.83  0. 1.0000     0. 
  -3  -3   9    512.39   30.24  0. 1.0000     0. 
  -3  -3   9    449.27   28.12  0. 1.0000     0. 
   3   3  -9    490.48   31.79  0. 1.0000     0. 
   3   3  -9    499.31   32.58  0. 1.0000     0. 
  -3  -3   8    361.44   23.66  0. 1.0000     0. 
  -3  -3   8    410.86   26.13  0. 1.0000     0. 
  -3  -3   8    397.53   24.20  0. 1.0000     0. 
   3   3  -8    397.83   27.53  0. 1.0000     0. 
  -3  -3   7    772.36   41.11  0. 1.0000     0. 
   3   3  -7    802.09   38.98  0. 1.0000     0. 
  -3  -3   7    826.28   40.42  0. 1.0000     0. 
  -3  -3   7    778.20   38.73  0. 1.0000     0. 
   3   3  -7    753.97   41.51  0. 1.0000     0. 
  -3  -3   6    201.13   16.44  0. 1.0000     0. 
  -3  -3   6    207.92   14.10  0. 1.0000     0. 
   3   3  -6    186.06   14.49  0. 1.0000     0. 
  -3  -3   6    188.64   15.29  0. 1.0000     0. 
   3   3  -6    207.75   17.73  0. 1.0000     0. 
   3   3  -5     78.83   11.29  0. 1.0000     0. 
  -3  -3   5     89.47    8.61  0. 1.0000     0. 
  -3  -3   5     97.45   11.28  0. 1.0000     0. 
   3   3  -5     86.06    9.96  0. 1.0000     0. 
  -3  -3   5    101.78   11.29  0. 1.0000     0. 
   3   3  -4    114.62   11.85  0. 1.0000     0. 
   3   3  -4    114.41   12.97  0. 1.0000     0. 
  -3  -3   4    107.08   11.76  0. 1.0000     0. 
  -3  -3   4    117.17    8.69  0. 1.0000     0. 
   3   3  -4     85.65   11.45  0. 1.0000     0. 
   3   3  -3     58.63    9.96  0. 1.0000     0. 
  -3  -3   3     53.71    8.53  0. 1.0000     0. 
   3   3  -3     63.51    9.08  0. 1.0000     0. 
   3   3  -3     55.61    9.35  0. 1.0000     0. 
  -3  -3   3     59.91    7.37  0. 1.0000     0. 
   3   3  -2    454.16   26.89  0. 1.0000     0. 
  -3  -3   2    452.92   25.12  0. 1.0000     0. 
   3   3  -2    467.64   25.78  0. 1.0000     0. 
   3   3  -2    424.01   25.23  0. 1.0000     0. 
  -3  -3   1    978.16   44.51  0. 1.0000     0. 
   3   3  -1    959.41   46.19  0. 1.0000     0. 
   3   3  -1    908.99   44.91  0. 1.0000     0. 
  -3  -3   0    813.61   37.80  0. 1.0000     0. 
   3   3   0    809.38   40.27  0. 1.0000     0. 
   3   3   0    756.30   39.19  0. 1.0000     0. 
  -3  -3  -1      3.99    4.11  0. 1.0000     0. 
  -3  -3  -1     10.77    4.64  0. 1.0000     0. 
   3   3   1      7.05    6.48  0. 1.0000     0. 
   3   3   1      4.75    3.79  0. 1.0000     0. 
   3   3   1     10.18    7.06  0. 1.0000     0. 
  -3  -3  -2    320.09   18.23  0. 1.0000     0. 
   3   3   2    366.15   22.05  0. 1.0000     0. 
  -3  -3  -2    324.77   22.50  0. 1.0000     0. 
   3   3   2    326.18   21.60  0. 1.0000     0. 
   3   3   3    336.12   21.93  0. 1.0000     0. 
   3   3   3    337.14   18.46  0. 1.0000     0. 
  -3  -3  -3    381.26   23.85  0. 1.0000     0. 
   3   3   3    326.03   22.30  0. 1.0000     0. 
   3   3   4    417.31   26.36  0. 1.0000     0. 
   3   3   4    416.64   25.60  0. 1.0000     0. 
   3   3   4    411.36   22.65  0. 1.0000     0. 
   3   3   4    436.94   25.57  0. 1.0000     0. 
  -3  -3  -4    424.78   27.15  0. 1.0000     0. 
   3   3   5    128.45   14.54  0. 1.0000     0. 
   3   3   5    114.93   12.62  0. 1.0000     0. 
  -3  -3  -5    144.35   14.72  0. 1.0000     0. 
   3   3   5    132.24   13.59  0. 1.0000     0. 
   3   3   5    125.59   11.96  0. 1.0000     0. 
   3   3   6     -7.26    8.32  0. 1.0000     0. 
  -3  -3  -6      2.53    6.77  0. 1.0000     0. 
   3   3   6     10.13    8.59  0. 1.0000     0. 
   3   3   6     14.12    7.44  0. 1.0000     0. 
   3   3   7     79.10   13.16  0. 1.0000     0. 
  -3  -3  -7    121.67   14.65  0. 1.0000     0. 
   3   3   7    108.99   14.93  0. 1.0000     0. 
   3   3   7    118.22   13.17  0. 1.0000     0. 
   3   3   8     90.58   14.12  0. 1.0000     0. 
  -3  -3  -8    105.18   14.40  0. 1.0000     0. 
   3   3   8     84.40   13.63  0. 1.0000     0. 
   3   3   8     89.39   12.95  0. 1.0000     0. 
   3   3   9     47.18   12.35  0. 1.0000     0. 
  -3  -3  -9     35.98   10.23  0. 1.0000     0. 
   3   3   9     33.72   11.68  0. 1.0000     0. 
   3   3   9     35.51   10.42  0. 1.0000     0. 
   3   3  10    187.62   19.96  0. 1.0000     0. 
  -3  -3 -10    190.27   19.24  0. 1.0000     0. 
   3   3  10    172.39   19.58  0. 1.0000     0. 
   3   3  10    148.97   17.38  0. 1.0000     0. 
   3   3  11      9.91    9.86  0. 1.0000     0. 
  -3  -3 -11     13.36    9.73  0. 1.0000     0. 
   3   3  11     16.93   11.56  0. 1.0000     0. 
   3   3  11     32.83   11.15  0. 1.0000     0. 
   3   3  12     79.92   15.23  0. 1.0000     0. 
  -3  -3 -12     84.11   15.01  0. 1.0000     0. 
   3   3  12     90.33   16.15  0. 1.0000     0. 
   3   3  12     75.88   14.93  0. 1.0000     0. 
   3   3  13     52.70   12.91  0. 1.0000     0. 
  -3  -3 -13     62.18   13.42  0. 1.0000     0. 
   3   3  13     57.38   15.38  0. 1.0000     0. 
   3   3  13     58.26   14.28  0. 1.0000     0. 
   3   3  14     26.48   12.79  0. 1.0000     0. 
   3   3  14      6.04   11.88  0. 1.0000     0. 
   3   3  14     30.22   13.59  0. 1.0000     0. 
   3   3  15     24.45   14.38  0. 1.0000     0. 
  -3  -4  17     -1.91   12.40  0. 1.0000     0. 
  -3  -4  16      1.80   11.84  0. 1.0000     0. 
  -3  -4  15      6.76   11.41  0. 1.0000     0. 
   3   4 -15    -17.28   15.11  0. 1.0000     0. 
  -3  -4  14     10.97   10.48  0. 1.0000     0. 
   3   4 -14     -4.09   13.16  0. 1.0000     0. 
  -3  -4  13     27.49   10.42  0. 1.0000     0. 
   3   4 -13     15.44   12.44  0. 1.0000     0. 
  -3  -4  12     12.75    8.73  0. 1.0000     0. 
  -3  -4  12     -5.29    9.17  0. 1.0000     0. 
   3   4 -12      7.23   12.54  0. 1.0000     0. 
  -3  -4  11    428.53   28.51  0. 1.0000     0. 
  -3  -4  11    365.90   26.40  0. 1.0000     0. 
   3   4 -11    423.93   31.61  0. 1.0000     0. 
   3   4 -10     61.75   14.54  0. 1.0000     0. 
  -3  -4  10     74.16   12.61  0. 1.0000     0. 
   3   4 -10     84.30   15.16  0. 1.0000     0. 
   3   4  -9     44.38   13.44  0. 1.0000     0. 
  -3  -4   9     48.18   10.96  0. 1.0000     0. 
   3   4  -9     48.10   12.92  0. 1.0000     0. 
  -3  -4   8    764.53   41.35  0. 1.0000     0. 
  -3  -4   8    772.94   40.11  0. 1.0000     0. 
   3   4  -8    718.78   41.02  0. 1.0000     0. 
  -3  -4   7    491.56   29.72  0. 1.0000     0. 
  -3  -4   7    483.01   28.55  0. 1.0000     0. 
   3   4  -7    440.27   29.16  0. 1.0000     0. 
  -3  -4   6     18.58    8.30  0. 1.0000     0. 
   3   4  -6     11.54    6.36  0. 1.0000     0. 
   3   4  -5     18.10    8.74  0. 1.0000     0. 
  -3  -4   5     28.99    8.29  0. 1.0000     0. 
   3   4  -4    122.99   14.44  0. 1.0000     0. 
  -3  -4   4    121.28   12.98  0. 1.0000     0. 
   3   4  -4    117.54   12.55  0. 1.0000     0. 
   3   4  -4    114.23   13.47  0. 1.0000     0. 
   3   4  -3    413.04   26.46  0. 1.0000     0. 
  -3  -4   3    433.93   25.52  0. 1.0000     0. 
   3   4  -3    389.88   24.74  0. 1.0000     0. 
   3   4  -3    475.66   28.01  0. 1.0000     0. 
   3   4  -2     10.17    8.07  0. 1.0000     0. 
  -3  -4   2     13.91    6.28  0. 1.0000     0. 
   3   4  -2     22.85    7.34  0. 1.0000     0. 
   3   4  -2     23.95    9.17  0. 1.0000     0. 
   3   4  -1   1352.06   64.04  0. 1.0000     0. 
  -3  -4   1   1357.73   61.96  0. 1.0000     0. 
   3   4  -1   1406.38   64.09  0. 1.0000     0. 
   3   4   0     12.23    7.20  0. 1.0000     0. 
  -3  -4   0      4.59    5.46  0. 1.0000     0. 
   3   4   0     15.15    8.81  0. 1.0000     0. 
  -3  -4  -1     69.84    8.79  0. 1.0000     0. 
   3   4   1     69.68   10.54  0. 1.0000     0. 
  -3  -4  -1     70.09   10.93  0. 1.0000     0. 
   3   4   1     56.85   11.58  0. 1.0000     0. 
  -3  -4  -2     95.25    9.58  0. 1.0000     0. 
   3   4   2    105.84   12.21  0. 1.0000     0. 
  -3  -4  -2     90.13   12.10  0. 1.0000     0. 
   3   4   2     84.26   12.89  0. 1.0000     0. 
   3   4   3     34.03    8.46  0. 1.0000     0. 
  -3  -4  -3     37.15    9.27  0. 1.0000     0. 
   3   4   3     33.76    9.66  0. 1.0000     0. 
  -3  -4  -4    220.24   18.82  0. 1.0000     0. 
   3   4   4    238.02   19.57  0. 1.0000     0. 
   3   4   5     70.55   11.22  0. 1.0000     0. 
  -3  -4  -5     73.09   12.69  0. 1.0000     0. 
   3   4   5     81.79   13.80  0. 1.0000     0. 
   3   4   6     62.97   11.08  0. 1.0000     0. 
  -3  -4  -6     72.65   12.19  0. 1.0000     0. 
   3   4   6     82.60   13.55  0. 1.0000     0. 
   3   4   7     84.31   12.81  0. 1.0000     0. 
  -3  -4  -7     90.22   14.22  0. 1.0000     0. 
   3   4   7    103.58   15.58  0. 1.0000     0. 
  -3  -4  -8    199.22   20.00  0. 1.0000     0. 
   3   4   8    177.37   19.72  0. 1.0000     0. 
  -3  -4  -9     72.94   14.16  0. 1.0000     0. 
   3   4   9     56.93   13.77  0. 1.0000     0. 
  -3  -4 -10      8.92    9.13  0. 1.0000     0. 
   3   4  10      6.84   10.31  0. 1.0000     0. 
  -3  -4 -11     37.39   12.05  0. 1.0000     0. 
   3   4  11      8.96   10.58  0. 1.0000     0. 
  -3  -4 -12     13.66   10.33  0. 1.0000     0. 
   3   4  12     28.03   12.99  0. 1.0000     0. 
  -3  -4 -13    121.48   18.32  0. 1.0000     0. 
   3   4  13     94.94   17.12  0. 1.0000     0. 
  -3  -4 -14     16.70   11.83  0. 1.0000     0. 
   3   4  14      4.00   11.47  0. 1.0000     0. 
   3   5 -15     -2.24   14.53  0. 1.0000     0. 
   3   5 -14     21.32   14.29  0. 1.0000     0. 
  -3  -5  13      3.16    9.18  0. 1.0000     0. 
   3   5 -13      2.01   12.68  0. 1.0000     0. 
  -3  -5  12    131.49   16.75  0. 1.0000     0. 
   3   5 -12    131.20   20.04  0. 1.0000     0. 
   3   5 -11      8.96   12.21  0. 1.0000     0. 
  -3  -5  11     10.50    8.94  0. 1.0000     0. 
  -3  -5  10    429.68   29.14  0. 1.0000     0. 
   3   5 -10    396.32   31.25  0. 1.0000     0. 
   3   5  -9     94.95   15.92  0. 1.0000     0. 
  -3  -5   9    100.26   13.88  0. 1.0000     0. 
   3   5  -9     76.91   14.33  0. 1.0000     0. 
  -3  -5   8     78.65   12.45  0. 1.0000     0. 
  -3  -5   8     74.22   11.41  0. 1.0000     0. 
   3   5  -8     62.76   13.47  0. 1.0000     0. 
  -3  -5   7    182.46   17.54  0. 1.0000     0. 
   3   5  -7    167.24   17.92  0. 1.0000     0. 
  -3  -5   6    134.01   15.13  0. 1.0000     0. 
  -3  -5   5    116.31   14.14  0. 1.0000     0. 
   3   5  -4     -4.62    8.69  0. 1.0000     0. 
  -3  -5   4      3.33    8.04  0. 1.0000     0. 
   3   5  -4      6.81    6.98  0. 1.0000     0. 
   3   5  -4     20.12   11.09  0. 1.0000     0. 
   3   5  -3    236.52   19.89  0. 1.0000     0. 
  -3  -5   3    260.77   19.43  0. 1.0000     0. 
   3   5  -3    232.45   17.69  0. 1.0000     0. 
   3   5  -3    228.80   20.68  0. 1.0000     0. 
   3   5  -2    446.17   28.74  0. 1.0000     0. 
  -3  -5   2    444.97   27.38  0. 1.0000     0. 
   3   5  -2    455.64   26.76  0. 1.0000     0. 
   3   5  -2    473.60   30.54  0. 1.0000     0. 
   3   5  -1     65.92   12.51  0. 1.0000     0. 
  -3  -5   1     87.84   11.07  0. 1.0000     0. 
   3   5  -1     79.73   14.50  0. 1.0000     0. 
  -3  -5   0    407.62   25.38  0. 1.0000     0. 
   3   5   0    478.87   28.55  0. 1.0000     0. 
   3   5   0    437.51   29.46  0. 1.0000     0. 
  -3  -5  -1    160.33   13.52  0. 1.0000     0. 
   3   5   1    138.64   14.88  0. 1.0000     0. 
  -3  -5  -1    120.94   15.41  0. 1.0000     0. 
   3   5   1    160.43   17.87  0. 1.0000     0. 
   3   5   2    756.24   41.64  0. 1.0000     0. 
  -3  -5  -2    817.46   43.96  0. 1.0000     0. 
   3   5   2    774.00   43.77  0. 1.0000     0. 
   3   5   3    171.42   16.04  0. 1.0000     0. 
  -3  -5  -3    146.55   16.66  0. 1.0000     0. 
   3   5   3    141.78   18.09  0. 1.0000     0. 
   3   5   4     96.05   12.64  0. 1.0000     0. 
  -3  -5  -4     59.29   12.23  0. 1.0000     0. 
   3   5   4     71.94   15.24  0. 1.0000     0. 
   3   5   5    297.32   22.52  0. 1.0000     0. 
  -3  -5  -5    275.99   23.73  0. 1.0000     0. 
   3   5   5    305.81   25.10  0. 1.0000     0. 
   3   5   6      7.92    7.28  0. 1.0000     0. 
  -3  -5  -6     -6.55    9.39  0. 1.0000     0. 
   3   5   6     22.07   11.77  0. 1.0000     0. 
   3   5   7     45.36   11.03  0. 1.0000     0. 
  -3  -5  -7     18.99   10.62  0. 1.0000     0. 
   3   5   7     54.38   13.53  0. 1.0000     0. 
  -3  -5  -8    104.61   16.23  0. 1.0000     0. 
   3   5   8    101.46   16.68  0. 1.0000     0. 
  -3  -5  -9     71.98   14.18  0. 1.0000     0. 
   3   5   9     37.61   12.70  0. 1.0000     0. 
  -3  -5 -10     13.78   10.25  0. 1.0000     0. 
   3   5  10     16.80   11.77  0. 1.0000     0. 
  -3  -5 -11     10.26    9.81  0. 1.0000     0. 
   3   5  11     15.50   11.82  0. 1.0000     0. 
  -3  -5 -12     72.86   15.78  0. 1.0000     0. 
   3   5  12     80.11   17.51  0. 1.0000     0. 
  -3  -5 -13     48.62   14.14  0. 1.0000     0. 
   3   5  13     26.75   13.58  0. 1.0000     0. 
   3   6 -15     66.82   17.78  0. 1.0000     0. 
   3   6 -14      4.42   13.77  0. 1.0000     0. 
  -3  -6  13     51.52   13.27  0. 1.0000     0. 
   3   6 -13     54.57   15.68  0. 1.0000     0. 
  -3  -6  12     48.63   12.28  0. 1.0000     0. 
   3   6 -12     47.81   15.65  0. 1.0000     0. 
   3   6 -11     43.46   14.77  0. 1.0000     0. 
  -3  -6  11     21.21   10.45  0. 1.0000     0. 
   3   6 -10     50.02   14.12  0. 1.0000     0. 
  -3  -6  10     67.95   12.95  0. 1.0000     0. 
   3   6  -9     72.67   16.28  0. 1.0000     0. 
  -3  -6   9     25.93   10.41  0. 1.0000     0. 
  -3  -6   8      2.94    8.33  0. 1.0000     0. 
  -3  -6   7     41.02   11.29  0. 1.0000     0. 
  -3  -6   6    125.40   15.55  0. 1.0000     0. 
  -3  -6   5     81.39   12.93  0. 1.0000     0. 
   3   6  -4     49.19   12.28  0. 1.0000     0. 
  -3  -6   4     30.20    9.96  0. 1.0000     0. 
   3   6  -4     19.92   12.81  0. 1.0000     0. 
   3   6  -3    278.73   22.51  0. 1.0000     0. 
  -3  -6   3    305.25   22.63  0. 1.0000     0. 
   3   6  -3    305.38   26.09  0. 1.0000     0. 
  -3  -6   2    207.93   17.85  0. 1.0000     0. 
   3   6  -2    190.13   18.54  0. 1.0000     0. 
   3   6  -2    194.86   21.02  0. 1.0000     0. 
  -3  -6   1    178.49   16.55  0. 1.0000     0. 
   3   6  -1    145.63   16.74  0. 1.0000     0. 
  -3  -6   0     35.62    9.28  0. 1.0000     0. 
   3   6   0     42.80   13.66  0. 1.0000     0. 
   3   6   1    459.38   29.93  0. 1.0000     0. 
  -3  -6  -1    528.89   33.07  0. 1.0000     0. 
   3   6   1    459.30   33.02  0. 1.0000     0. 
   3   6   2     28.10   10.19  0. 1.0000     0. 
  -3  -6  -2     13.68    8.64  0. 1.0000     0. 
   3   6   2     17.04   12.75  0. 1.0000     0. 
   3   6   3     -6.43    8.18  0. 1.0000     0. 
  -3  -6  -3      3.18    9.00  0. 1.0000     0. 
   3   6   3      9.61   12.49  0. 1.0000     0. 
  -3  -6  -4     63.08   12.84  0. 1.0000     0. 
   3   6   4     43.08   14.19  0. 1.0000     0. 
  -3  -6  -5     15.68    9.76  0. 1.0000     0. 
   3   6   5     24.08   12.46  0. 1.0000     0. 
  -3  -6  -6     47.57   12.48  0. 1.0000     0. 
   3   6   6     40.99   14.84  0. 1.0000     0. 
  -3  -6  -7     59.52   13.51  0. 1.0000     0. 
   3   6   7     57.35   15.93  0. 1.0000     0. 
  -3  -6  -8     58.00   13.75  0. 1.0000     0. 
   3   6   8     80.49   17.80  0. 1.0000     0. 
  -3  -6  -9      2.09   10.15  0. 1.0000     0. 
   3   6   9     -5.96   14.48  0. 1.0000     0. 
  -3  -6 -10     10.87   11.48  0. 1.0000     0. 
   3   6  10      6.14   13.55  0. 1.0000     0. 
  -3  -6 -11      6.76   12.24  0. 1.0000     0. 
   3   6  11     10.52   14.34  0. 1.0000     0. 
   3   6  12     25.83   15.73  0. 1.0000     0. 
   3   7 -14     27.20   15.62  0. 1.0000     0. 
  -3  -7  13     -7.38   10.17  0. 1.0000     0. 
   3   7 -13      8.67   13.94  0. 1.0000     0. 
  -3  -7  12     59.76   13.54  0. 1.0000     0. 
   3   7 -12     72.62   17.75  0. 1.0000     0. 
   3   7 -11     11.87   13.24  0. 1.0000     0. 
  -3  -7  11      3.53    9.74  0. 1.0000     0. 
   3   7 -10     39.49   14.61  0. 1.0000     0. 
  -3  -7  10     27.50   11.56  0. 1.0000     0. 
   3   7  -9     14.32   12.20  0. 1.0000     0. 
  -3  -7   9     -3.34    9.19  0. 1.0000     0. 
  -3  -7   8     11.31    9.63  0. 1.0000     0. 
  -3  -7   7     93.78   14.96  0. 1.0000     0. 
  -3  -7   6     48.48   12.04  0. 1.0000     0. 
  -3  -7   5    150.95   17.25  0. 1.0000     0. 
   3   7  -4    101.48   15.30  0. 1.0000     0. 
  -3  -7   4    104.60   14.67  0. 1.0000     0. 
   3   7  -3     71.16   13.88  0. 1.0000     0. 
  -3  -7   3     62.65   12.10  0. 1.0000     0. 
   3   7  -3     75.65   16.85  0. 1.0000     0. 
   3   7  -2      6.70    9.38  0. 1.0000     0. 
  -3  -7   2      5.23    8.15  0. 1.0000     0. 
   3   7  -2     -6.81   13.10  0. 1.0000     0. 
  -3  -7   1    195.56   17.91  0. 1.0000     0. 
   3   7  -1    167.15   21.21  0. 1.0000     0. 
   3   7   0    108.09   19.21  0. 1.0000     0. 
   3   7   1     24.65   13.76  0. 1.0000     0. 
  -3  -7  -2     -1.70    8.67  0. 1.0000     0. 
   3   7   2      3.58   12.62  0. 1.0000     0. 
  -3  -7  -3    173.35   19.34  0. 1.0000     0. 
   3   7   3    111.09   19.44  0. 1.0000     0. 
  -3  -7  -4      1.84    9.09  0. 1.0000     0. 
   3   7   4     11.28   14.34  0. 1.0000     0. 
  -3  -7  -5    -11.53   10.15  0. 1.0000     0. 
   3   7   5     -1.94   12.59  0. 1.0000     0. 
  -3  -7  -6    168.91   20.49  0. 1.0000     0. 
   3   7   6    129.64   21.54  0. 1.0000     0. 
  -3  -7  -7     20.97   11.72  0. 1.0000     0. 
   3   7   7     -6.16   15.09  0. 1.0000     0. 
  -3  -7  -8     19.64   11.36  0. 1.0000     0. 
   3   7   8      8.43   13.84  0. 1.0000     0. 
  -3  -7  -9     13.59   11.61  0. 1.0000     0. 
   3   7   9     28.12   16.41  0. 1.0000     0. 
  -3  -7 -10     23.43   13.13  0. 1.0000     0. 
   3   7  10     26.50   16.39  0. 1.0000     0. 
   3   8 -13     -2.22   13.54  0. 1.0000     0. 
  -3  -8  12      5.82   10.08  0. 1.0000     0. 
   3   8 -12      8.55   13.76  0. 1.0000     0. 
   3   8 -11     59.48   17.02  0. 1.0000     0. 
  -3  -8  11     62.81   14.51  0. 1.0000     0. 
   3   8 -10     49.06   15.98  0. 1.0000     0. 
  -3  -8  10     26.00   12.38  0. 1.0000     0. 
   3   8  -9     88.48   17.72  0. 1.0000     0. 
  -3  -8   9     47.09   13.11  0. 1.0000     0. 
  -3  -8   8     19.40   10.90  0. 1.0000     0. 
  -3  -8   7     68.72   15.13  0. 1.0000     0. 
  -3  -8   6      3.34    9.60  0. 1.0000     0. 
  -3  -8   5      9.73   10.22  0. 1.0000     0. 
  -3  -8   4     45.52   11.94  0. 1.0000     0. 
  -3  -8   3     31.88   10.80  0. 1.0000     0. 
   3   8  -3     38.53   15.28  0. 1.0000     0. 
  -3  -8   2     11.70    9.33  0. 1.0000     0. 
   3   8  -2     19.52   15.01  0. 1.0000     0. 
   3   8  -1     41.51   16.82  0. 1.0000     0. 
   3   8   0     12.01   14.49  0. 1.0000     0. 
   3   8   1     34.62   16.47  0. 1.0000     0. 
  -3  -8  -2     -7.49   10.03  0. 1.0000     0. 
   3   8   2     26.59   15.27  0. 1.0000     0. 
  -3  -8  -3     69.76   15.16  0. 1.0000     0. 
   3   8   3     74.96   18.26  0. 1.0000     0. 
  -3  -8  -4     34.28   12.12  0. 1.0000     0. 
   3   8   4     56.84   17.05  0. 1.0000     0. 
  -3  -8  -5     10.48   10.75  0. 1.0000     0. 
   3   8   5     42.94   16.87  0. 1.0000     0. 
  -3  -8  -6     13.04   12.18  0. 1.0000     0. 
   3   8   6     43.72   17.19  0. 1.0000     0. 
  -3  -8  -7     38.29   13.33  0. 1.0000     0. 
   3   8   7     33.51   16.35  0. 1.0000     0. 
  -3  -8  -8     44.35   14.12  0. 1.0000     0. 
   3   8   8     20.52   15.87  0. 1.0000     0. 
  -3  -9  10     11.93   11.27  0. 1.0000     0. 
  -3  -9   9     15.58   11.47  0. 1.0000     0. 
  -3  -9   8     85.70   15.71  0. 1.0000     0. 
  -3  -9   7     42.88   13.59  0. 1.0000     0. 
  -3  -9   6    119.84   17.64  0. 1.0000     0. 
  -3  -9   5     40.71   12.59  0. 1.0000     0. 
  -3  -9   4     15.47   10.85  0. 1.0000     0. 
  -3  -9   3     39.96   12.62  0. 1.0000     0. 
   3   9  -2     -2.19   15.55  0. 1.0000     0. 
   3   9  -1     19.91   16.90  0. 1.0000     0. 
   3   9   0      2.24   15.24  0. 1.0000     0. 
   3   9   1     20.44   15.77  0. 1.0000     0. 
   3   9   2     71.30   19.57  0. 1.0000     0. 
   3   9   3     -2.34   15.33  0. 1.0000     0. 
   3   9   4     63.68   18.93  0. 1.0000     0. 
  -3  -9  -5     20.23   12.05  0. 1.0000     0. 
   3   9   5     -4.76   15.94  0. 1.0000     0. 
  -3 -10   6     -1.95   10.43  0. 1.0000     0. 
  -3 -10   5     87.44   16.64  0. 1.0000     0. 
  -3 -10   4     49.92   13.94  0. 1.0000     0. 
   3  10  -1     -7.25   16.62  0. 1.0000     0. 
  -4  10   4     10.34   11.25  0. 1.0000     0. 
   4 -10  -2     16.98   10.60  0. 1.0000     0. 
   4 -10  -1      3.43    9.19  0. 1.0000     0. 
   4 -10   0     27.66   11.17  0. 1.0000     0. 
   4 -10   1     15.67   10.26  0. 1.0000     0. 
   4 -10   2      5.25    8.96  0. 1.0000     0. 
   4 -10   3     40.49   11.88  0. 1.0000     0. 
   4 -10   4     53.08   12.97  0. 1.0000     0. 
   4 -10   5     12.45   10.48  0. 1.0000     0. 
   4 -10   6     44.71   12.53  0. 1.0000     0. 
   4 -10   7      1.79   10.42  0. 1.0000     0. 
   4 -10   8     17.92   11.18  0. 1.0000     0. 
   4 -10   8     26.19   10.04  0. 1.0000     0. 
   4 -10   8      7.21    8.63  0. 1.0000     0. 
   4 -10   9     10.70   10.89  0. 1.0000     0. 
   4 -10   9     23.26   10.80  0. 1.0000     0. 
   4 -10   9     16.50   10.40  0. 1.0000     0. 
   4 -10  10      7.43    9.19  0. 1.0000     0. 
  -4   9   7      8.48   10.85  0. 1.0000     0. 
  -4   9   6     14.42   10.55  0. 1.0000     0. 
  -4   9   5     66.03   15.15  0. 1.0000     0. 
  -4   9   4      3.90    9.81  0. 1.0000     0. 
   4  -9  -3     12.69    8.77  0. 1.0000     0. 
  -4   9   3     24.62   11.95  0. 1.0000     0. 
   4  -9  -2     15.92    9.61  0. 1.0000     0. 
  -4   9   1     22.19    9.41  0. 1.0000     0. 
   4  -9  -1     46.32   11.71  0. 1.0000     0. 
  -4   9   0     45.78   11.53  0. 1.0000     0. 
   4  -9   0     36.90   11.53  0. 1.0000     0. 
   4  -9   1     59.52   12.75  0. 1.0000     0. 
   4  -9   2     72.57   12.97  0. 1.0000     0. 
   4  -9   3     32.33   10.37  0. 1.0000     0. 
   4  -9   4     14.59    9.32  0. 1.0000     0. 
   4  -9   5     26.01   10.51  0. 1.0000     0. 
   4  -9   6     32.67   11.40  0. 1.0000     0. 
   4  -9   7     37.71   11.47  0. 1.0000     0. 
   4  -9   8     46.00   12.54  0. 1.0000     0. 
   4  -9   8     36.84   11.20  0. 1.0000     0. 
   4  -9   8     35.96   11.01  0. 1.0000     0. 
   4  -9   9     80.40   14.14  0. 1.0000     0. 
   4  -9   9     96.49   15.55  0. 1.0000     0. 
   4  -9   9     84.13   14.62  0. 1.0000     0. 
   4  -9  10     14.12    9.62  0. 1.0000     0. 
   4  -9  10     17.86    9.73  0. 1.0000     0. 
   4  -9  11     92.26   15.29  0. 1.0000     0. 
   4  -9  11     70.98   14.14  0. 1.0000     0. 
   4  -9  12      3.73    9.54  0. 1.0000     0. 
  -4   8   9     53.54   14.36  0. 1.0000     0. 
   4  -8  -9     59.47   14.39  0. 1.0000     0. 
  -4   8   8      7.00    9.38  0. 1.0000     0. 
  -4   8   8     -4.13   11.22  0. 1.0000     0. 
   4  -8  -8     16.93   10.52  0. 1.0000     0. 
  -4   8   7     72.64   13.83  0. 1.0000     0. 
  -4   8   7     37.73   13.53  0. 1.0000     0. 
   4  -8  -7     35.48   12.34  0. 1.0000     0. 
  -4   8   6     40.42   11.60  0. 1.0000     0. 
  -4   8   6     40.11   12.89  0. 1.0000     0. 
   4  -8  -6     51.76   12.30  0. 1.0000     0. 
  -4   8   5      9.27   10.08  0. 1.0000     0. 
  -4   8   5      6.53    8.36  0. 1.0000     0. 
   4  -8  -4     44.46   10.67  0. 1.0000     0. 
  -4   8   4     50.27   12.99  0. 1.0000     0. 
  -4   8   4     33.23   10.71  0. 1.0000     0. 
   4  -8  -3     -1.48    7.83  0. 1.0000     0. 
  -4   8   3      1.75    9.35  0. 1.0000     0. 
  -4   8   3      3.08    7.62  0. 1.0000     0. 
   4  -8  -2     56.51   11.66  0. 1.0000     0. 
  -4   8   2     43.99   11.98  0. 1.0000     0. 
  -4   8   2     42.15   11.05  0. 1.0000     0. 
   4  -8  -1     51.93   11.16  0. 1.0000     0. 
  -4   8   1     22.19    9.71  0. 1.0000     0. 
   4  -8   0     10.33    8.59  0. 1.0000     0. 
  -4   8   0      8.80    7.98  0. 1.0000     0. 
   4  -8   1     75.07   12.50  0. 1.0000     0. 
  -4   8  -1     39.54   10.64  0. 1.0000     0. 
   4  -8   2     61.69   12.31  0. 1.0000     0. 
   4  -8   3    177.45   17.89  0. 1.0000     0. 
   4  -8   4     19.05    8.33  0. 1.0000     0. 
   4  -8   5     33.72   10.69  0. 1.0000     0. 
   4  -8   6     41.11   10.91  0. 1.0000     0. 
   4  -8   7     11.78    8.35  0. 1.0000     0. 
   4  -8   8    146.32   16.98  0. 1.0000     0. 
   4  -8   8    169.19   18.59  0. 1.0000     0. 
   4  -8   8    172.04   18.81  0. 1.0000     0. 
   4  -8   9     57.70   12.55  0. 1.0000     0. 
   4  -8   9     67.00   12.44  0. 1.0000     0. 
   4  -8   9     64.40   12.75  0. 1.0000     0. 
   4  -8  10     62.23   13.30  0. 1.0000     0. 
   4  -8  10     52.49   11.95  0. 1.0000     0. 
   4  -8  11     53.67   12.37  0. 1.0000     0. 
   4  -8  11     78.32   14.07  0. 1.0000     0. 
   4  -8  12     17.84   10.12  0. 1.0000     0. 
   4  -8  12      8.98    8.90  0. 1.0000     0. 
   4  -8  13      9.21    9.73  0. 1.0000     0. 
   4  -8  13     12.98    9.80  0. 1.0000     0. 
  -4   7  11     37.95   12.49  0. 1.0000     0. 
   4  -7 -11     16.48   11.72  0. 1.0000     0. 
  -4   7  10     14.68   12.82  0. 1.0000     0. 
   4  -7 -10     27.69   12.37  0. 1.0000     0. 
  -4   7  10     36.66   12.19  0. 1.0000     0. 
  -4   7   9     -2.01   11.10  0. 1.0000     0. 
  -4   7   9      7.05    9.02  0. 1.0000     0. 
   4  -7  -9     -3.77    9.49  0. 1.0000     0. 
  -4   7   8     54.11   13.84  0. 1.0000     0. 
  -4   7   8     35.53   11.53  0. 1.0000     0. 
   4  -7  -8     33.98   11.13  0. 1.0000     0. 
  -4   7   7     -3.25    8.70  0. 1.0000     0. 
  -4   7   7      5.54    9.89  0. 1.0000     0. 
   4  -7  -7     -5.06    9.68  0. 1.0000     0. 
  -4   7   6     21.67    9.82  0. 1.0000     0. 
  -4   7   6     42.34   12.40  0. 1.0000     0. 
   4  -7  -6     31.64   11.13  0. 1.0000     0. 
  -4   7   5     35.66   10.57  0. 1.0000     0. 
   4  -7  -5     32.84   10.14  0. 1.0000     0. 
  -4   7   5     35.36   11.34  0. 1.0000     0. 
   4  -7  -5     29.45   10.12  0. 1.0000     0. 
   4  -7  -4      8.21    7.46  0. 1.0000     0. 
  -4   7   4      9.77    9.94  0. 1.0000     0. 
  -4   7   4     13.41    8.78  0. 1.0000     0. 
   4  -7  -4     31.37   10.27  0. 1.0000     0. 
   4  -7  -3     25.93    9.45  0. 1.0000     0. 
  -4   7   3     23.60   10.38  0. 1.0000     0. 
  -4   7   3     34.56   10.22  0. 1.0000     0. 
  -4   7   2    167.80   17.30  0. 1.0000     0. 
   4  -7  -2    171.83   17.43  0. 1.0000     0. 
  -4   7   2    157.30   17.87  0. 1.0000     0. 
   4  -7  -1    184.38   18.14  0. 1.0000     0. 
  -4   7   1    205.89   18.65  0. 1.0000     0. 
   4  -7   0    102.52   14.01  0. 1.0000     0. 
  -4   7   0     96.66   14.00  0. 1.0000     0. 
   4  -7   1     42.95   10.27  0. 1.0000     0. 
  -4   7  -1     32.06    9.30  0. 1.0000     0. 
   4  -7   2     46.60   10.56  0. 1.0000     0. 
  -4   7  -2     75.16   11.99  0. 1.0000     0. 
   4  -7   3    108.36   13.69  0. 1.0000     0. 
   4  -7   4     66.90   11.97  0. 1.0000     0. 
   4  -7   5     -1.31    7.10  0. 1.0000     0. 
   4  -7   6      2.61    6.88  0. 1.0000     0. 
   4  -7   7    106.88   13.73  0. 1.0000     0. 
   4  -7   7     92.06   13.77  0. 1.0000     0. 
   4  -7   8     48.25   10.40  0. 1.0000     0. 
   4  -7   8     50.11   10.96  0. 1.0000     0. 
   4  -7   8     74.43   12.65  0. 1.0000     0. 
   4  -7   9    160.76   17.58  0. 1.0000     0. 
   4  -7   9    140.07   16.92  0. 1.0000     0. 
   4  -7  10    106.00   15.04  0. 1.0000     0. 
   4  -7  10    105.03   14.90  0. 1.0000     0. 
   4  -7  11     99.87   14.89  0. 1.0000     0. 
   4  -7  11    104.10   15.32  0. 1.0000     0. 
   4  -7  12     16.95   10.26  0. 1.0000     0. 
   4  -7  12     37.91   11.24  0. 1.0000     0. 
   4  -7  13     17.60    9.34  0. 1.0000     0. 
   4  -7  13     39.47   12.04  0. 1.0000     0. 
   4  -7  14      7.28    8.86  0. 1.0000     0. 
   4  -7  14     20.68   11.60  0. 1.0000     0. 
  -4   6  13     49.88   13.86  0. 1.0000     0. 
  -4   6  12     13.48   11.06  0. 1.0000     0. 
   4  -6 -12     12.32   11.49  0. 1.0000     0. 
   4  -6 -11     51.24   13.83  0. 1.0000     0. 
  -4   6  11     55.36   13.51  0. 1.0000     0. 
  -4   6  10      1.77    9.03  0. 1.0000     0. 
   4  -6 -10      7.53   10.52  0. 1.0000     0. 
  -4   6   9     35.34   10.89  0. 1.0000     0. 
   4  -6  -9     28.56   11.43  0. 1.0000     0. 
  -4   6   8     12.80    9.65  0. 1.0000     0. 
   4  -6  -8     10.11   10.17  0. 1.0000     0. 
  -4   6   7     -3.37    9.68  0. 1.0000     0. 
   4  -6  -7     15.83    9.54  0. 1.0000     0. 
  -4   6   7     10.70    8.77  0. 1.0000     0. 
  -4   6   6    141.16   16.15  0. 1.0000     0. 
   4  -6  -6    117.63   14.62  0. 1.0000     0. 
  -4   6   6    129.86   17.14  0. 1.0000     0. 
   4  -6  -6    125.75   16.34  0. 1.0000     0. 
   4  -6  -5     19.05    8.15  0. 1.0000     0. 
  -4   6   5     27.74    9.34  0. 1.0000     0. 
  -4   6   5     38.13   11.00  0. 1.0000     0. 
   4  -6  -5     28.85   10.23  0. 1.0000     0. 
  -4   6   4     98.67   13.57  0. 1.0000     0. 
   4  -6  -4    115.40   13.94  0. 1.0000     0. 
  -4   6   4     97.06   14.27  0. 1.0000     0. 
   4  -6  -4    121.79   14.70  0. 1.0000     0. 
   4  -6  -3    629.77   35.77  0. 1.0000     0. 
   4  -6  -3    598.25   35.88  0. 1.0000     0. 
  -4   6   3    650.09   37.97  0. 1.0000     0. 
   4  -6  -2    345.47   23.65  0. 1.0000     0. 
   4  -6  -2    367.05   24.75  0. 1.0000     0. 
  -4   6   2    335.61   25.15  0. 1.0000     0. 
  -4   6   2    316.81   24.12  0. 1.0000     0. 
   4  -6  -1    139.56   14.62  0. 1.0000     0. 
  -4   6   1    116.86   14.73  0. 1.0000     0. 
  -4   6   1    126.87   14.36  0. 1.0000     0. 
   4  -6   0     10.84    7.52  0. 1.0000     0. 
  -4   6   0     15.81    7.92  0. 1.0000     0. 
   4  -6   1      3.59    6.95  0. 1.0000     0. 
  -4   6  -1     -2.41    7.16  0. 1.0000     0. 
   4  -6   2      9.52    7.58  0. 1.0000     0. 
  -4   6  -2     -6.04    6.65  0. 1.0000     0. 
   4  -6   3    126.09   14.06  0. 1.0000     0. 
   4  -6   4     77.03   11.39  0. 1.0000     0. 
   4  -6   5     32.28    9.14  0. 1.0000     0. 
   4  -6   6      7.99    6.47  0. 1.0000     0. 
   4  -6   7    429.63   27.41  0. 1.0000     0. 
   4  -6   7    442.70   28.98  0. 1.0000     0. 
   4  -6   8      5.66    6.75  0. 1.0000     0. 
   4  -6   8      1.36    7.07  0. 1.0000     0. 
   4  -6   8     23.30    9.17  0. 1.0000     0. 
   4  -6   9    107.01   14.45  0. 1.0000     0. 
   4  -6   9     90.71   13.19  0. 1.0000     0. 
   4  -6  10     22.11    9.29  0. 1.0000     0. 
   4  -6  10     58.07   11.85  0. 1.0000     0. 
   4  -6  11     47.50   11.00  0. 1.0000     0. 
   4  -6  11     54.78   11.31  0. 1.0000     0. 
   4  -6  12     33.58    9.82  0. 1.0000     0. 
   4  -6  12     26.25   10.51  0. 1.0000     0. 
   4  -6  13      6.68    8.95  0. 1.0000     0. 
   4  -6  13     12.15    9.83  0. 1.0000     0. 
   4  -6  14     -1.83   10.09  0. 1.0000     0. 
   4  -6  14     -7.32   10.23  0. 1.0000     0. 
   4  -6  15     98.59   16.71  0. 1.0000     0. 
   4  -6  15     80.38   16.49  0. 1.0000     0. 
  -4   5  14     10.15   10.88  0. 1.0000     0. 
   4  -5 -13     16.25   12.52  0. 1.0000     0. 
  -4   5  13      5.85    9.49  0. 1.0000     0. 
  -4   5  12     54.11   13.21  0. 1.0000     0. 
   4  -5 -12     48.79   13.57  0. 1.0000     0. 
  -4   5  11      1.78    9.09  0. 1.0000     0. 
   4  -5 -11      5.60   10.42  0. 1.0000     0. 
  -4   5  10     10.12    9.55  0. 1.0000     0. 
   4  -5 -10      3.54    9.91  0. 1.0000     0. 
  -4   5   9     39.88   10.71  0. 1.0000     0. 
   4  -5  -9     51.96   12.54  0. 1.0000     0. 
  -4   5   8     82.89   13.80  0. 1.0000     0. 
   4  -5  -8     57.96   11.71  0. 1.0000     0. 
   4  -5  -8     91.49   15.34  0. 1.0000     0. 
   4  -5  -7     60.20   11.14  0. 1.0000     0. 
   4  -5  -7     64.23   11.35  0. 1.0000     0. 
  -4   5   7     44.09   10.81  0. 1.0000     0. 
   4  -5  -7     41.34   12.82  0. 1.0000     0. 
  -4   5   6    113.96   14.59  0. 1.0000     0. 
   4  -5  -6    146.20   15.19  0. 1.0000     0. 
  -4   5   6    134.73   16.35  0. 1.0000     0. 
   4  -5  -6    126.35   14.64  0. 1.0000     0. 
   4  -5  -6    140.12   16.95  0. 1.0000     0. 
   4  -5  -5     72.48   12.98  0. 1.0000     0. 
   4  -5  -5     60.72   11.17  0. 1.0000     0. 
  -4   5   5     66.56   12.28  0. 1.0000     0. 
   4  -5  -5     79.75   11.53  0. 1.0000     0. 
  -4   5   5     71.29   12.18  0. 1.0000     0. 
   4  -5  -4     91.23   13.75  0. 1.0000     0. 
  -4   5   4    102.55   13.87  0. 1.0000     0. 
  -4   5   4     70.09   11.69  0. 1.0000     0. 
   4  -5  -4    100.45   12.91  0. 1.0000     0. 
   4  -5  -3    663.17   36.65  0. 1.0000     0. 
   4  -5  -3    682.87   37.59  0. 1.0000     0. 
  -4   5   3    641.41   36.71  0. 1.0000     0. 
  -4   5   3    653.25   37.57  0. 1.0000     0. 
   4  -5  -3    681.30   37.08  0. 1.0000     0. 
   4  -5  -2    675.85   35.81  0. 1.0000     0. 
   4  -5  -2    689.25   37.40  0. 1.0000     0. 
  -4   5   2    639.25   36.99  0. 1.0000     0. 
   4  -5  -2    654.14   36.41  0. 1.0000     0. 
   4  -5  -1     68.10   10.13  0. 1.0000     0. 
   4  -5  -1     42.74    9.04  0. 1.0000     0. 
  -4   5   1     46.81   10.02  0. 1.0000     0. 
  -4   5   1     62.68   10.66  0. 1.0000     0. 
   4  -5  -1     62.25   10.05  0. 1.0000     0. 
   4  -5   0      3.11    5.87  0. 1.0000     0. 
  -4   5   0     10.87    6.86  0. 1.0000     0. 
   4  -5   0     19.37    7.86  0. 1.0000     0. 
   4  -5   0     11.95    6.80  0. 1.0000     0. 
   4  -5   1    141.25   13.96  0. 1.0000     0. 
  -4   5  -1    134.62   14.05  0. 1.0000     0. 
   4  -5   1    163.63   14.12  0. 1.0000     0. 
   4  -5   2     15.60    7.35  0. 1.0000     0. 
  -4   5  -2     13.90    7.75  0. 1.0000     0. 
   4  -5   2      6.41    5.91  0. 1.0000     0. 
   4  -5   3    334.85   22.36  0. 1.0000     0. 
   4  -5   4     55.12    9.76  0. 1.0000     0. 
   4  -5   5    216.58   17.14  0. 1.0000     0. 
   4  -5   6    253.73   18.96  0. 1.0000     0. 
   4  -5   6    268.23   19.96  0. 1.0000     0. 
   4  -5   7     47.67    8.86  0. 1.0000     0. 
   4  -5   7     59.88   10.75  0. 1.0000     0. 
   4  -5   8    117.71   14.26  0. 1.0000     0. 
   4  -5   8    138.08   15.49  0. 1.0000     0. 
   4  -5   9    462.94   29.12  0. 1.0000     0. 
   4  -5   9    417.47   28.38  0. 1.0000     0. 
   4  -5  10     86.89   12.76  0. 1.0000     0. 
   4  -5  10    101.94   13.59  0. 1.0000     0. 
   4  -5  11      8.54    7.97  0. 1.0000     0. 
   4  -5  11     13.34    8.07  0. 1.0000     0. 
   4  -5  12     43.39   11.26  0. 1.0000     0. 
   4  -5  12     30.09   10.28  0. 1.0000     0. 
   4  -5  13     44.88   12.34  0. 1.0000     0. 
   4  -5  13     64.31   12.37  0. 1.0000     0. 
   4  -5  13     72.16   13.38  0. 1.0000     0. 
   4  -5  14      8.70    9.20  0. 1.0000     0. 
   4  -5  14     21.39   10.63  0. 1.0000     0. 
   4  -5  15     45.30   12.93  0. 1.0000     0. 
   4  -5  15     54.21   13.66  0. 1.0000     0. 
   4  -5  16    101.71   16.62  0. 1.0000     0. 
   4  -5  16     81.59   15.96  0. 1.0000     0. 
   4  -4 -15     12.35   11.36  0. 1.0000     0. 
   4  -4 -14    105.85   18.17  0. 1.0000     0. 
   4  -4 -13     25.01   12.16  0. 1.0000     0. 
   4  -4 -12      7.37   10.30  0. 1.0000     0. 
   4  -4 -11     -1.75    9.67  0. 1.0000     0. 
   4  -4 -10     -6.65   11.73  0. 1.0000     0. 
   4  -4  -9     18.99    7.89  0. 1.0000     0. 
   4  -4  -9     15.65   10.78  0. 1.0000     0. 
   4  -4  -8    175.99   19.27  0. 1.0000     0. 
  -4   4   8    150.26   17.20  0. 1.0000     0. 
   4  -4  -8    186.44   16.64  0. 1.0000     0. 
   4  -4  -7     94.25   14.54  0. 1.0000     0. 
  -4   4   7     56.56   11.69  0. 1.0000     0. 
   4  -4  -7     77.41   11.67  0. 1.0000     0. 
   4  -4  -6     16.45   10.10  0. 1.0000     0. 
  -4   4   6     18.49    8.36  0. 1.0000     0. 
   4  -4  -6     21.02    8.29  0. 1.0000     0. 
   4  -4  -5    624.25   35.69  0. 1.0000     0. 
   4  -4  -5    643.31   34.78  0. 1.0000     0. 
  -4   4   5    572.01   34.78  0. 1.0000     0. 
   4  -4  -5    609.34   34.17  0. 1.0000     0. 
  -4   4   5    607.88   34.98  0. 1.0000     0. 
  -4   4   4     99.94   12.87  0. 1.0000     0. 
   4  -4  -4     95.43   13.13  0. 1.0000     0. 
   4  -4  -4    124.00   13.22  0. 1.0000     0. 
  -4   4   4    127.02   13.86  0. 1.0000     0. 
   4  -4  -4    132.31   13.31  0. 1.0000     0. 
   4  -4  -3    318.58   21.78  0. 1.0000     0. 
   4  -4  -3    298.63   21.52  0. 1.0000     0. 
  -4   4   3    302.76   21.46  0. 1.0000     0. 
   4  -4  -3    323.27   21.41  0. 1.0000     0. 
  -4   4   3    331.00   22.03  0. 1.0000     0. 
   4  -4  -2    271.47   18.77  0. 1.0000     0. 
   4  -4  -2    233.22   18.13  0. 1.0000     0. 
   4  -4  -2    276.78   18.77  0. 1.0000     0. 
  -4   4   2    236.77   18.31  0. 1.0000     0. 
  -4   4   2    230.64   17.91  0. 1.0000     0. 
   4  -4  -1     71.23    9.55  0. 1.0000     0. 
  -4   4   1     58.32    9.44  0. 1.0000     0. 
   4  -4  -1     68.18   10.41  0. 1.0000     0. 
  -4   4   1     51.46    9.02  0. 1.0000     0. 
   4  -4  -1     74.00    9.85  0. 1.0000     0. 
   4  -4   0     25.04    6.48  0. 1.0000     0. 
   4  -4   0     10.64    6.69  0. 1.0000     0. 
  -4   4   0     12.44    5.94  0. 1.0000     0. 
   4  -4   0     23.55    7.15  0. 1.0000     0. 
   4  -4   1    105.05    9.88  0. 1.0000     0. 
   4  -4   1    107.60   11.79  0. 1.0000     0. 
   4  -4   1    108.71   10.92  0. 1.0000     0. 
  -4   4  -1     86.13   10.99  0. 1.0000     0. 
   4  -4   2    284.47   16.16  0. 1.0000     0. 
   4  -4   2    272.53   18.63  0. 1.0000     0. 
  -4   4  -2    247.67   18.62  0. 1.0000     0. 
   4  -4   2    254.22   17.42  0. 1.0000     0. 
   4  -4   3    284.19   18.64  0. 1.0000     0. 
   4  -4   3    242.26   16.74  0. 1.0000     0. 
   4  -4   4     12.21    6.25  0. 1.0000     0. 
   4  -4   4     22.98    5.51  0. 1.0000     0. 
   4  -4   5    724.11   35.95  0. 1.0000     0. 
   4  -4   5    673.48   33.55  0. 1.0000     0. 
   4  -4   6    317.93   20.34  0. 1.0000     0. 
   4  -4   6    317.49   21.49  0. 1.0000     0. 
   4  -4   7    364.37   21.54  0. 1.0000     0. 
   4  -4   7    344.47   23.40  0. 1.0000     0. 
   4  -4   8      3.36    6.35  0. 1.0000     0. 
   4  -4   8     -3.45    6.25  0. 1.0000     0. 
   4  -4   9     43.69    9.56  0. 1.0000     0. 
   4  -4   9     87.35   12.29  0. 1.0000     0. 
   4  -4  10     38.58    8.95  0. 1.0000     0. 
   4  -4  10     29.01    9.16  0. 1.0000     0. 
   4  -4  11     -1.32    6.95  0. 1.0000     0. 
   4  -4  11      2.85    7.84  0. 1.0000     0. 
   4  -4  12     65.47   11.59  0. 1.0000     0. 
   4  -4  12     67.01   12.39  0. 1.0000     0. 
   4  -4  13     23.48    9.91  0. 1.0000     0. 
   4  -4  13     31.07   10.88  0. 1.0000     0. 
   4  -4  14     26.31   11.37  0. 1.0000     0. 
   4  -4  14     36.39   11.21  0. 1.0000     0. 
   4  -4  15     79.49   15.35  0. 1.0000     0. 
   4  -4  15     72.82   14.50  0. 1.0000     0. 
   4  -4  16     57.76   13.43  0. 1.0000     0. 
   4  -4  16     83.57   16.12  0. 1.0000     0. 
   4  -3 -15     27.18   11.91  0. 1.0000     0. 
   4  -3 -15     39.04   13.95  0. 1.0000     0. 
   4  -3 -14     37.60   12.06  0. 1.0000     0. 
   4  -3 -14     58.57   14.53  0. 1.0000     0. 
   4  -3 -13     -3.72    9.81  0. 1.0000     0. 
   4  -3 -13     16.32   10.93  0. 1.0000     0. 
   4  -3 -12     -3.46   11.58  0. 1.0000     0. 
   4  -3 -11     68.99   14.72  0. 1.0000     0. 
   4  -3 -10     32.50   12.22  0. 1.0000     0. 
   4  -3  -9    472.74   32.12  0. 1.0000     0. 
   4  -3  -9    466.26   28.53  0. 1.0000     0. 
   4  -3  -8    374.46   24.74  0. 1.0000     0. 
   4  -3  -8    401.83   28.06  0. 1.0000     0. 
   4  -3  -7     90.88   13.04  0. 1.0000     0. 
   4  -3  -7     73.85   10.76  0. 1.0000     0. 
   4  -3  -6    148.19   15.77  0. 1.0000     0. 
   4  -3  -6    163.17   14.72  0. 1.0000     0. 
  -4   3   6    150.07   15.05  0. 1.0000     0. 
   4  -3  -5     95.59   13.62  0. 1.0000     0. 
   4  -3  -5    139.25   13.11  0. 1.0000     0. 
  -4   3   5    116.58   13.08  0. 1.0000     0. 
   4  -3  -4    262.15   19.53  0. 1.0000     0. 
  -4   3   4    282.90   19.56  0. 1.0000     0. 
   4  -3  -4    256.68   17.83  0. 1.0000     0. 
   4  -3  -4    256.17   18.53  0. 1.0000     0. 
  -4   3   4    278.52   19.29  0. 1.0000     0. 
   4  -3  -3     86.43   10.84  0. 1.0000     0. 
  -4   3   3     59.94    9.10  0. 1.0000     0. 
   4  -3  -3     98.28   10.61  0. 1.0000     0. 
   4  -3  -3     57.33    8.96  0. 1.0000     0. 
  -4   3   3     91.31   10.36  0. 1.0000     0. 
   4  -3  -2      6.58    5.90  0. 1.0000     0. 
  -4   3   2      2.55    5.42  0. 1.0000     0. 
  -4   3   2      5.85    6.23  0. 1.0000     0. 
   4  -3  -2      0.84    4.97  0. 1.0000     0. 
   4  -3  -2      0.58    5.59  0. 1.0000     0. 
   4  -3  -1    227.44   15.41  0. 1.0000     0. 
  -4   3   1    197.19   15.13  0. 1.0000     0. 
  -4   3   1    179.35   14.60  0. 1.0000     0. 
   4  -3  -1    212.20   15.36  0. 1.0000     0. 
   4  -3   0    411.68   23.28  0. 1.0000     0. 
   4  -3   0    396.56   23.66  0. 1.0000     0. 
   4  -3   0    421.30   21.21  0. 1.0000     0. 
  -4   3   0    439.21   24.61  0. 1.0000     0. 
   4  -3   1   1336.32   59.78  0. 1.0000     0. 
   4  -3   1   1345.57   57.70  0. 1.0000     0. 
   4  -3   1   1252.65   54.90  0. 1.0000     0. 
  -4   3  -1   1323.56   59.50  0. 1.0000     0. 
   4  -3   1   1249.13   58.37  0. 1.0000     0. 
   4  -3   1   1358.63   56.03  0. 1.0000     0. 
   4  -3   2    219.31   16.46  0. 1.0000     0. 
   4  -3   2    257.80   15.73  0. 1.0000     0. 
  -4   3  -2    259.01   17.49  0. 1.0000     0. 
   4  -3   2    277.32   16.74  0. 1.0000     0. 
   4  -3   3    542.95   29.88  0. 1.0000     0. 
   4  -3   3    531.07   26.68  0. 1.0000     0. 
   4  -3   3    561.51   27.77  0. 1.0000     0. 
   4  -3   4    252.93   16.49  0. 1.0000     0. 
   4  -3   4    255.67   15.80  0. 1.0000     0. 
   4  -3   5     15.72    5.15  0. 1.0000     0. 
   4  -3   5     13.60    4.58  0. 1.0000     0. 
   4  -3   5     11.94    5.45  0. 1.0000     0. 
   4  -3   6    617.55   31.04  0. 1.0000     0. 
   4  -3   6    611.09   33.02  0. 1.0000     0. 
   4  -3   7    470.29   28.05  0. 1.0000     0. 
   4  -3   7    505.56   28.82  0. 1.0000     0. 
   4  -3   8    249.48   19.16  0. 1.0000     0. 
   4  -3   8    261.12   18.80  0. 1.0000     0. 
   4  -3   9      5.32    5.62  0. 1.0000     0. 
   4  -3   9     -3.49    6.42  0. 1.0000     0. 
   4  -3  10    188.68   16.70  0. 1.0000     0. 
   4  -3  10    157.66   16.45  0. 1.0000     0. 
   4  -3  11     95.92   12.56  0. 1.0000     0. 
   4  -3  11    111.32   14.34  0. 1.0000     0. 
   4  -3  12     26.31    9.56  0. 1.0000     0. 
   4  -3  12     17.90    9.44  0. 1.0000     0. 
   4  -3  13     79.39   13.31  0. 1.0000     0. 
   4  -3  13     61.99   13.19  0. 1.0000     0. 
   4  -3  14    124.70   16.87  0. 1.0000     0. 
   4  -3  14    106.11   15.88  0. 1.0000     0. 
   4  -3  15     50.99   12.78  0. 1.0000     0. 
   4  -3  15     44.41   12.35  0. 1.0000     0. 
   4  -3  16     49.98   12.91  0. 1.0000     0. 
   4  -3  16     48.57   14.39  0. 1.0000     0. 
   4  -3  17     40.02   13.77  0. 1.0000     0. 
   4  -2 -16      6.61   10.12  0. 1.0000     0. 
   4  -2 -15     75.54   16.07  0. 1.0000     0. 
   4  -2 -15     80.99   15.43  0. 1.0000     0. 
   4  -2 -14     -7.10    9.93  0. 1.0000     0. 
   4  -2 -13      3.41   11.17  0. 1.0000     0. 
   4  -2 -12      9.72   11.34  0. 1.0000     0. 
   4  -2 -11     22.96   11.89  0. 1.0000     0. 
   4  -2 -10    126.75   17.30  0. 1.0000     0. 
   4  -2  -9    148.51   17.53  0. 1.0000     0. 
   4  -2  -9    147.68   14.44  0. 1.0000     0. 
   4  -2  -8    300.20   23.44  0. 1.0000     0. 
   4  -2  -8    312.82   20.99  0. 1.0000     0. 
   4  -2  -7    519.29   32.05  0. 1.0000     0. 
   4  -2  -7    537.09   30.07  0. 1.0000     0. 
   4  -2  -6     24.82    9.18  0. 1.0000     0. 
   4  -2  -6     30.97    7.32  0. 1.0000     0. 
   4  -2  -6     50.85   10.48  0. 1.0000     0. 
   4  -2  -5    756.34   39.86  0. 1.0000     0. 
   4  -2  -5    772.09   38.73  0. 1.0000     0. 
   4  -2  -5    750.94   38.94  0. 1.0000     0. 
  -4   2   4     -1.71    5.20  0. 1.0000     0. 
   4  -2  -4     -0.92    6.10  0. 1.0000     0. 
   4  -2  -4     10.24    7.69  0. 1.0000     0. 
  -4   2   3     10.77    5.62  0. 1.0000     0. 
   4  -2  -3     20.37    7.57  0. 1.0000     0. 
  -4   2   3      7.07    5.32  0. 1.0000     0. 
   4  -2  -3     13.56    6.77  0. 1.0000     0. 
   4  -2  -2    296.47   16.07  0. 1.0000     0. 
   4  -2  -2    310.96   19.50  0. 1.0000     0. 
  -4   2   2    297.40   18.21  0. 1.0000     0. 
  -4   2   2    293.15   18.66  0. 1.0000     0. 
   4  -2  -1    258.87   15.08  0. 1.0000     0. 
   4  -2  -1    262.12   17.73  0. 1.0000     0. 
  -4   2   1    285.89   17.19  0. 1.0000     0. 
  -4   2   1    261.42   17.03  0. 1.0000     0. 
   4  -2  -1    270.80   16.48  0. 1.0000     0. 
   4  -2   0    671.13   30.55  0. 1.0000     0. 
   4  -2   0    639.44   32.55  0. 1.0000     0. 
   4  -2   0    677.50   31.54  0. 1.0000     0. 
  -4   2   0    614.93   32.57  0. 1.0000     0. 
   4  -2   0    679.27   31.87  0. 1.0000     0. 
   4  -2   1   1917.03   80.29  0. 1.0000     0. 
   4  -2   1   2054.38   82.35  0. 1.0000     0. 
   4  -2   1   1918.54   81.05  0. 1.0000     0. 
  -4   2  -1   1814.05   82.08  0. 1.0000     0. 
   4  -2   2    365.57   20.33  0. 1.0000     0. 
  -4   2  -2    347.00   20.44  0. 1.0000     0. 
   4  -2   3    123.61   10.81  0. 1.0000     0. 
   4  -2   3    160.85   11.47  0. 1.0000     0. 
   4  -2   4    162.31   12.51  0. 1.0000     0. 
   4  -2   4    178.53   11.80  0. 1.0000     0. 
   4  -2   4    182.81   13.24  0. 1.0000     0. 
   4  -2   5    146.39   10.93  0. 1.0000     0. 
   4  -2   5    137.02    9.91  0. 1.0000     0. 
   4  -2   5    143.86   12.05  0. 1.0000     0. 
   4  -2   6    126.84   11.24  0. 1.0000     0. 
   4  -2   6    109.02   11.05  0. 1.0000     0. 
   4  -2   7    235.98   16.98  0. 1.0000     0. 
   4  -2   7    279.17   18.44  0. 1.0000     0. 
   4  -2   8     -0.89    5.35  0. 1.0000     0. 
   4  -2   8     -2.03    6.05  0. 1.0000     0. 
   4  -2   9    168.87   14.59  0. 1.0000     0. 
   4  -2   9    159.64   15.13  0. 1.0000     0. 
   4  -2  10    136.39   14.34  0. 1.0000     0. 
   4  -2  10    139.94   13.43  0. 1.0000     0. 
   4  -2  10    108.91   14.41  0. 1.0000     0. 
   4  -2  11    195.15   17.91  0. 1.0000     0. 
   4  -2  11    229.93   19.80  0. 1.0000     0. 
   4  -2  12    183.66   17.75  0. 1.0000     0. 
   4  -2  12    172.29   18.49  0. 1.0000     0. 
   4  -2  13     48.54   11.11  0. 1.0000     0. 
   4  -2  13     44.87   11.52  0. 1.0000     0. 
   4  -2  14    103.38   14.82  0. 1.0000     0. 
   4  -2  14     85.75   14.12  0. 1.0000     0. 
   4  -2  15     83.74   14.84  0. 1.0000     0. 
   4  -2  15     82.41   15.95  0. 1.0000     0. 
   4  -2  16     26.54   11.61  0. 1.0000     0. 
   4  -2  16     31.52   13.24  0. 1.0000     0. 
   4  -1 -14     -1.67   11.86  0. 1.0000     0. 
   4  -1 -13      9.53   10.83  0. 1.0000     0. 
   4  -1 -12      4.53   10.47  0. 1.0000     0. 
   4  -1 -11    285.47   24.11  0. 1.0000     0. 
   4  -1 -10     72.38   14.00  0. 1.0000     0. 
   4  -1  -9    483.11   31.24  0. 1.0000     0. 
   4  -1  -8    103.04   14.55  0. 1.0000     0. 
   4  -1  -8    134.44   15.81  0. 1.0000     0. 
   4  -1  -8     86.29   11.74  0. 1.0000     0. 
   4  -1  -7     50.65    8.98  0. 1.0000     0. 
   4  -1  -7     63.19   11.49  0. 1.0000     0. 
   4  -1  -7     58.41   12.35  0. 1.0000     0. 
   4  -1  -6    241.66   18.61  0. 1.0000     0. 
   4  -1  -6    234.36   19.32  0. 1.0000     0. 
   4  -1  -5    356.01   23.48  0. 1.0000     0. 
   4  -1  -5    405.16   24.47  0. 1.0000     0. 
   4  -1  -4    131.54    9.82  0. 1.0000     0. 
   4  -1  -4    114.18   12.41  0. 1.0000     0. 
   4  -1  -4     92.98   11.99  0. 1.0000     0. 
  -4   1   3    374.43   21.89  0. 1.0000     0. 
   4  -1  -3    351.87   20.83  0. 1.0000     0. 
  -4   1   3    455.74   20.91  0. 1.0000     0. 
   4  -1  -3    376.22   23.62  0. 1.0000     0. 
  -4   1   3    409.38   21.41  0. 1.0000     0. 
   4  -1  -2     79.72    8.58  0. 1.0000     0. 
  -4   1   2     64.43    7.76  0. 1.0000     0. 
  -4   1   2     83.81    7.46  0. 1.0000     0. 
  -4   1   2     63.52    7.18  0. 1.0000     0. 
   4  -1  -2     71.70    9.30  0. 1.0000     0. 
   4  -1  -2     75.24    4.98  0. 1.0000     0. 
   4  -1  -2     71.88    9.63  0. 1.0000     0. 
   4  -1  -1    870.24   41.66  0. 1.0000     0. 
  -4   1   1    866.72   40.01  0. 1.0000     0. 
   4  -1  -1    952.35   43.53  0. 1.0000     0. 
  -4   1   1    875.34   41.19  0. 1.0000     0. 
   4  -1  -1    966.37   42.83  0. 1.0000     0. 
   4  -1  -1    936.49   38.80  0. 1.0000     0. 
   4  -1   0   1268.38   55.38  0. 1.0000     0. 
   4  -1   0   1304.08   56.61  0. 1.0000     0. 
   4  -1   0   1280.16   56.62  0. 1.0000     0. 
   4  -1   0   1305.36   58.35  0. 1.0000     0. 
   4  -1   0   1294.67   55.32  0. 1.0000     0. 
   4  -1   0   1345.87   58.04  0. 1.0000     0. 
   4  -1   1   3410.24  144.01  0. 1.0000     0. 
   4  -1   1   3405.87  145.27  0. 1.0000     0. 
   4  -1   1   3496.47  143.61  0. 1.0000     0. 
   4  -1   1   3540.20  142.60  0. 1.0000     0. 
  -4   1  -1   3618.27  143.63  0. 1.0000     0. 
   4  -1   1   3656.61  142.82  0. 1.0000     0. 
   4  -1   2    414.06   23.60  0. 1.0000     0. 
   4  -1   2    459.25   22.89  0. 1.0000     0. 
   4  -1   2    435.03   22.05  0. 1.0000     0. 
  -4   1  -2    475.87   23.49  0. 1.0000     0. 
   4  -1   2    460.97   22.55  0. 1.0000     0. 
   4  -1   3     24.99    5.41  0. 1.0000     0. 
   4  -1   3     46.32    5.99  0. 1.0000     0. 
   4  -1   3     37.34    5.50  0. 1.0000     0. 
   4  -1   3     50.35    5.87  0. 1.0000     0. 
   4  -1   4     94.46    8.78  0. 1.0000     0. 
   4  -1   4    110.24    8.66  0. 1.0000     0. 
   4  -1   4     98.48    9.12  0. 1.0000     0. 
   4  -1   5      0.97    3.55  0. 1.0000     0. 
   4  -1   5      4.20    3.74  0. 1.0000     0. 
   4  -1   5      3.44    4.29  0. 1.0000     0. 
   4  -1   6    318.29   19.72  0. 1.0000     0. 
   4  -1   6    322.85   18.76  0. 1.0000     0. 
   4  -1   7     49.35    7.17  0. 1.0000     0. 
   4  -1   7     53.20    8.58  0. 1.0000     0. 
   4  -1   8     12.59    5.08  0. 1.0000     0. 
   4  -1   8      9.96    6.74  0. 1.0000     0. 
   4  -1   9     79.14   10.60  0. 1.0000     0. 
   4  -1   9    110.20   12.62  0. 1.0000     0. 
   4  -1  10     92.60   11.50  0. 1.0000     0. 
   4  -1  10    109.87   13.51  0. 1.0000     0. 
   4  -1  11     33.63   10.57  0. 1.0000     0. 
   4  -1  11     25.81    8.08  0. 1.0000     0. 
   4  -1  11     40.62   10.77  0. 1.0000     0. 
   4  -1  12    137.32   17.11  0. 1.0000     0. 
   4  -1  12    133.29   16.18  0. 1.0000     0. 
   4  -1  13     79.57   13.71  0. 1.0000     0. 
   4  -1  13     56.62   13.15  0. 1.0000     0. 
   4  -1  14     20.99   10.56  0. 1.0000     0. 
   4  -1  14     14.78   10.48  0. 1.0000     0. 
   4  -1  15     29.35   11.70  0. 1.0000     0. 
   4  -1  15     11.30   10.97  0. 1.0000     0. 
   4  -1  15     19.33   10.98  0. 1.0000     0. 
   4  -1  16     38.14   13.08  0. 1.0000     0. 
   4  -1  16     39.50   14.59  0. 1.0000     0. 
   4  -1  16     35.33   13.75  0. 1.0000     0. 
  -4   0  15     15.21   12.73  0. 1.0000     0. 
  -4   0  14     64.26   15.15  0. 1.0000     0. 
  -4   0  13     89.87   16.27  0. 1.0000     0. 
   4   0 -12     15.52   11.15  0. 1.0000     0. 
  -4   0  12     -7.71   10.42  0. 1.0000     0. 
   4   0 -12    -12.04   11.40  0. 1.0000     0. 
   4   0 -11     49.26   12.53  0. 1.0000     0. 
  -4   0  11     22.75   10.92  0. 1.0000     0. 
   4   0 -11     26.43   10.45  0. 1.0000     0. 
   4   0 -10     62.69   12.68  0. 1.0000     0. 
  -4   0  10     52.10   11.72  0. 1.0000     0. 
   4   0 -10     70.01   13.29  0. 1.0000     0. 
   4   0  -9     98.76   13.68  0. 1.0000     0. 
  -4   0   9     88.94   13.40  0. 1.0000     0. 
   4   0  -9     82.63   13.93  0. 1.0000     0. 
   4   0  -8     17.99    8.86  0. 1.0000     0. 
   4   0  -8      1.10    7.73  0. 1.0000     0. 
   4   0  -8      9.82   10.52  0. 1.0000     0. 
   4   0  -7     84.97   11.67  0. 1.0000     0. 
   4   0  -7     86.72   13.47  0. 1.0000     0. 
   4   0  -6    342.54   22.71  0. 1.0000     0. 
   4   0  -6    345.20   23.86  0. 1.0000     0. 
   4   0  -5     58.62    9.88  0. 1.0000     0. 
   4   0  -5     82.62   12.17  0. 1.0000     0. 
   4   0  -4     65.47    9.26  0. 1.0000     0. 
   4   0  -4     75.26   10.03  0. 1.0000     0. 
   4   0  -3    225.45   16.24  0. 1.0000     0. 
  -4   0   3    246.67   15.11  0. 1.0000     0. 
   4   0  -3    264.73   17.87  0. 1.0000     0. 
   4   0  -3    246.86   14.59  0. 1.0000     0. 
  -4   0   3    251.76   13.62  0. 1.0000     0. 
   4   0  -3    208.83   16.86  0. 1.0000     0. 
   4   0  -2    647.13   33.83  0. 1.0000     0. 
  -4   0   2    674.57   32.29  0. 1.0000     0. 
   4   0  -2    668.37   34.94  0. 1.0000     0. 
  -4   0   2    706.99   30.48  0. 1.0000     0. 
   4   0  -2    694.26   31.44  0. 1.0000     0. 
   4   0  -2    648.41   34.45  0. 1.0000     0. 
   4   0  -2    686.26   29.59  0. 1.0000     0. 
  -4   0   2    690.53   31.92  0. 1.0000     0. 
   4   0  -1   1391.57   58.57  0. 1.0000     0. 
  -4   0   1   1297.41   56.50  0. 1.0000     0. 
   4   0  -1   1246.87   59.47  0. 1.0000     0. 
  -4   0   1   1267.62   55.46  0. 1.0000     0. 
   4   0  -1   1250.79   58.59  0. 1.0000     0. 
   4   0  -1   1339.88   54.75  0. 1.0000     0. 
   4   0   0    637.93   30.98  0. 1.0000     0. 
   4   0   0    711.51   32.99  0. 1.0000     0. 
   4   0   0    630.80   28.63  0. 1.0000     0. 
   4   0   0    640.15   29.99  0. 1.0000     0. 
   4   0   1    874.35   38.71  0. 1.0000     0. 
   4   0   1    883.53   41.03  0. 1.0000     0. 
   4   0   1    881.16   39.46  0. 1.0000     0. 
  -4   0  -1    816.48   37.58  0. 1.0000     0. 
   4   0   1    858.10   37.01  0. 1.0000     0. 
   4   0   1    822.84   37.12  0. 1.0000     0. 
   4   0   1    894.92   39.32  0. 1.0000     0. 
   4   0   2    285.83   15.46  0. 1.0000     0. 
   4   0   2    285.92   18.00  0. 1.0000     0. 
  -4   0  -2    274.89   17.35  0. 1.0000     0. 
   4   0   2    282.55   14.52  0. 1.0000     0. 
   4   0   2    253.63   14.40  0. 1.0000     0. 
   4   0   2    267.99   16.75  0. 1.0000     0. 
   4   0   3    166.82   10.75  0. 1.0000     0. 
  -4   0  -3    159.88   12.33  0. 1.0000     0. 
   4   0   3    182.47   11.28  0. 1.0000     0. 
   4   0   3    180.07   13.39  0. 1.0000     0. 
   4   0   4    351.11   19.12  0. 1.0000     0. 
   4   0   4    342.03   17.70  0. 1.0000     0. 
   4   0   4    325.59   20.99  0. 1.0000     0. 
   4   0   5    440.46   24.22  0. 1.0000     0. 
   4   0   5    481.40   23.01  0. 1.0000     0. 
   4   0   5    446.83   26.36  0. 1.0000     0. 
   4   0   6     33.24    8.16  0. 1.0000     0. 
   4   0   6     38.33    5.76  0. 1.0000     0. 
   4   0   6     44.59    7.23  0. 1.0000     0. 
   4   0   7    183.34   13.60  0. 1.0000     0. 
   4   0   7    200.89   15.17  0. 1.0000     0. 
   4   0   7    186.88   16.66  0. 1.0000     0. 
   4   0   8    144.61   15.16  0. 1.0000     0. 
  -4   0  -8    128.36   14.18  0. 1.0000     0. 
   4   0   8    157.58   14.38  0. 1.0000     0. 
   4   0   9    101.89   13.67  0. 1.0000     0. 
   4   0   9     84.19   11.30  0. 1.0000     0. 
   4   0  10    436.83   28.11  0. 1.0000     0. 
   4   0  10    427.97   29.40  0. 1.0000     0. 
   4   0  11     72.33   13.06  0. 1.0000     0. 
   4   0  11     69.15   12.59  0. 1.0000     0. 
   4   0  12     52.88   12.09  0. 1.0000     0. 
   4   0  12     45.04   12.58  0. 1.0000     0. 
   4   0  12     41.32   11.40  0. 1.0000     0. 
   4   0  13      6.79    9.50  0. 1.0000     0. 
   4   0  13     18.89   11.50  0. 1.0000     0. 
   4   0  13      9.24    9.71  0. 1.0000     0. 
   4   0  14     26.80   10.69  0. 1.0000     0. 
   4   0  14     18.30   10.81  0. 1.0000     0. 
   4   0  14     36.54   12.53  0. 1.0000     0. 
   4   0  15      1.87   10.03  0. 1.0000     0. 
   4   0  15      3.86   10.95  0. 1.0000     0. 
   4   0  15     21.26   12.51  0. 1.0000     0. 
   4   0  16      3.89   10.11  0. 1.0000     0. 
   4   0  16     10.14   11.79  0. 1.0000     0. 
   4   0  16     -7.50   11.04  0. 1.0000     0. 
  -4  -1  16     91.65   17.55  0. 1.0000     0. 
  -4  -1  15     23.89   13.54  0. 1.0000     0. 
  -4  -1  14     53.32   14.02  0. 1.0000     0. 
  -4  -1  13    118.22   17.43  0. 1.0000     0. 
   4   1 -13    108.09   18.03  0. 1.0000     0. 
  -4  -1  12    107.68   16.16  0. 1.0000     0. 
   4   1 -12    126.60   17.57  0. 1.0000     0. 
   4   1 -11    341.35   25.15  0. 1.0000     0. 
  -4  -1  11    329.96   25.44  0. 1.0000     0. 
   4   1 -11    318.20   25.89  0. 1.0000     0. 
  -4  -1  10    101.94   13.87  0. 1.0000     0. 
   4   1 -10    100.37   13.68  0. 1.0000     0. 
  -4  -1  10    112.07   14.62  0. 1.0000     0. 
   4   1 -10     96.38   17.19  0. 1.0000     0. 
   4   1 -10    112.49   16.11  0. 1.0000     0. 
   4   1  -9    119.94   15.97  0. 1.0000     0. 
  -4  -1   9    145.57   14.94  0. 1.0000     0. 
   4   1  -9    121.80   14.41  0. 1.0000     0. 
  -4  -1   9     86.85   13.58  0. 1.0000     0. 
   4   1  -9    147.38   17.54  0. 1.0000     0. 
  -4  -1   8     44.24    9.59  0. 1.0000     0. 
   4   1  -8     43.37    9.67  0. 1.0000     0. 
  -4  -1   8     38.96    9.81  0. 1.0000     0. 
   4   1  -8     46.30   13.27  0. 1.0000     0. 
  -4  -1   7      3.25    6.96  0. 1.0000     0. 
  -4  -1   7     -5.33    7.43  0. 1.0000     0. 
   4   1  -7      6.99    7.23  0. 1.0000     0. 
   4   1  -7      5.80    9.29  0. 1.0000     0. 
  -4  -1   6     92.77   11.63  0. 1.0000     0. 
  -4  -1   6    111.67   11.12  0. 1.0000     0. 
   4   1  -6    102.21   11.95  0. 1.0000     0. 
   4   1  -6     87.75   12.98  0. 1.0000     0. 
   4   1  -5     91.49   11.51  0. 1.0000     0. 
  -4  -1   5    107.80   12.27  0. 1.0000     0. 
   4   1  -5    110.31   11.60  0. 1.0000     0. 
   4   1  -4    164.51   13.89  0. 1.0000     0. 
  -4  -1   4    130.30   13.22  0. 1.0000     0. 
   4   1  -4    145.22   13.17  0. 1.0000     0. 
  -4  -1   4    152.58   13.53  0. 1.0000     0. 
   4   1  -3    216.32   16.82  0. 1.0000     0. 
  -4  -1   3    206.65   16.51  0. 1.0000     0. 
   4   1  -3    245.68   17.34  0. 1.0000     0. 
  -4  -1   3    258.39   17.60  0. 1.0000     0. 
   4   1  -3    210.08   16.76  0. 1.0000     0. 
   4   1  -3    237.27   13.14  0. 1.0000     0. 
   4   1  -2     48.72    9.45  0. 1.0000     0. 
  -4  -1   2     41.82    7.91  0. 1.0000     0. 
  -4  -1   2     57.08    5.82  0. 1.0000     0. 
  -4  -1   2     46.21    8.56  0. 1.0000     0. 
   4   1  -2     59.16    9.22  0. 1.0000     0. 
   4   1  -2     56.50    7.04  0. 1.0000     0. 
  -4  -1   1   2479.72  104.31  0. 1.0000     0. 
   4   1  -1   2570.49  105.51  0. 1.0000     0. 
  -4  -1   1   2485.06  105.19  0. 1.0000     0. 
   4   1  -1   2451.66   98.98  0. 1.0000     0. 
  -4  -1   1   2405.17   99.65  0. 1.0000     0. 
   4   1  -1   2408.09  105.11  0. 1.0000     0. 
   4   1  -1   2570.53  101.85  0. 1.0000     0. 
  -4  -1   1   2478.89  100.73  0. 1.0000     0. 
  -4  -1   0   2177.61   93.23  0. 1.0000     0. 
   4   1   0   2258.65   91.92  0. 1.0000     0. 
   4   1   0   2585.49   96.06  0. 1.0000     0. 
   4   1   0   2204.38   87.99  0. 1.0000     0. 
  -4  -1   0   2275.41   94.78  0. 1.0000     0. 
   4   1   0   2222.78   89.89  0. 1.0000     0. 
  -4  -1   0   2110.34   89.20  0. 1.0000     0. 
   4   1   0   2130.26   91.87  0. 1.0000     0. 
  -4  -1   0   2157.86   90.84  0. 1.0000     0. 
  -4  -1  -1    529.36   26.62  0. 1.0000     0. 
   4   1   1    491.04   25.07  0. 1.0000     0. 
   4   1   1    493.58   28.30  0. 1.0000     0. 
  -4  -1  -1    548.69   28.50  0. 1.0000     0. 
   4   1   1    526.37   25.17  0. 1.0000     0. 
   4   1   1    536.32   23.23  0. 1.0000     0. 
   4   1   1    503.41   26.88  0. 1.0000     0. 
   4   1   2     33.13    6.59  0. 1.0000     0. 
   4   1   2     27.14    4.91  0. 1.0000     0. 
   4   1   2     16.45    7.47  0. 1.0000     0. 
  -4  -1  -2     27.11    6.84  0. 1.0000     0. 
   4   1   2     30.76    6.13  0. 1.0000     0. 
   4   1   2     39.53    4.47  0. 1.0000     0. 
   4   1   3     50.99    8.07  0. 1.0000     0. 
   4   1   3     57.62    9.42  0. 1.0000     0. 
  -4  -1  -3     66.29    8.32  0. 1.0000     0. 
   4   1   3     69.27    6.55  0. 1.0000     0. 
   4   1   4     89.16   10.27  0. 1.0000     0. 
  -4  -1  -4     81.88    8.79  0. 1.0000     0. 
   4   1   4     73.17    7.51  0. 1.0000     0. 
  -4  -1  -5    447.37   24.13  0. 1.0000     0. 
   4   1   5    466.01   24.26  0. 1.0000     0. 
   4   1   5    432.55   26.79  0. 1.0000     0. 
   4   1   6    206.85   16.90  0. 1.0000     0. 
   4   1   6    202.38   15.11  0. 1.0000     0. 
  -4  -1  -6    204.58   17.66  0. 1.0000     0. 
   4   1   6    241.91   18.13  0. 1.0000     0. 
   4   1   7    173.08   16.24  0. 1.0000     0. 
  -4  -1  -7    153.43   16.10  0. 1.0000     0. 
   4   1   7    191.43   14.90  0. 1.0000     0. 
   4   1   7    144.28   15.17  0. 1.0000     0. 
   4   1   8    102.67   13.41  0. 1.0000     0. 
  -4  -1  -8    108.52   13.70  0. 1.0000     0. 
   4   1   8     74.05   10.83  0. 1.0000     0. 
   4   1   8     98.32   13.73  0. 1.0000     0. 
   4   1   9    112.08   14.88  0. 1.0000     0. 
  -4  -1  -9     85.09   13.29  0. 1.0000     0. 
   4   1   9     93.05   14.12  0. 1.0000     0. 
   4   1   9    122.11   13.55  0. 1.0000     0. 
   4   1  10    213.44   20.50  0. 1.0000     0. 
   4   1  10    253.39   21.31  0. 1.0000     0. 
   4   1  10    206.04   18.54  0. 1.0000     0. 
  -4  -1 -10    214.60   19.70  0. 1.0000     0. 
   4   1  11    232.10   21.25  0. 1.0000     0. 
   4   1  11    189.35   19.93  0. 1.0000     0. 
   4   1  11    191.82   18.94  0. 1.0000     0. 
   4   1  12     20.09    9.99  0. 1.0000     0. 
   4   1  12     16.82   10.73  0. 1.0000     0. 
   4   1  12     17.43   10.36  0. 1.0000     0. 
   4   1  13     14.11    9.86  0. 1.0000     0.
[truncated: 3,929,402 more chars]
